# Supplementary material for: Human Y chromosome haplogroup L1-M22 traces Neolithic expansion in West Asia and supports the Elamite and Dravidian connection
Source: iScience. 2024 May 17;27(6):110016. doi: 10.1016/j.isci.2024.110016 (PMC11177204; doi:10.1016/j.isci.2024.110016)
Supplement: File S1. Original MCC tree, related to STAR Methods and Figure 2 — The original MCC tree can be opened in the FigTree software (http://tree.bio.ed.ac.uk/software/figtree/). Age estimates are in years before the present. [file mmc2.zip]

Archive with 1 entries (1 files):
- File S1.tre
