# Supplementary material for: Human Y chromosome haplogroup L1-M22 traces Neolithic expansion in West Asia and supports the Elamite and Dravidian connection
Source: iScience. 2024 May 17;27(6):110016. doi: 10.1016/j.isci.2024.110016 (PMC11177204; doi:10.1016/j.isci.2024.110016)
Supplement: File S1. Original MCC tree, related to STAR Methods and Figure 2 — The original MCC tree can be opened in the FigTree software (http://tree.bio.ed.ac.uk/software/figtree/). Age estimates are in years before the present. [file mmc2.zip › File S1.tre]

#NEXUS
Begin taxa;
	Dimensions ntax=174;
	Taxlabels
		Abkhazian_2_abh100_ERR1025609_J2a
		Adygei_HGDP01404_G
		Arab_Iraq_YF08737_GRC15547903_L
		Arab_Iraq_YF89270_GRC216095806_L
		Armenian_186_GRC226849266_L
		Armenian_FTDNA_198578_GRC14312996_L
		Armenian_YF05959_GRC12079629_L
		Armenian_YF110541_GRC14352344_L
		Armenian_YF110544_GRC227269957_L
		Armenian_YF110546_GRC16939784_L
		Armenian_YF118650_GRC237814421_L
		Armenian_YF119441_GRC11056915_L
		Armenian_YF86225_GRC15479914_L
		Ashkenazi_Jew_GS000016309_L
		Bahraini_YF03615_GRC15508808_L
		Bahraini_YF04383_GRC12098250_L
		Bahraini_YF15350_GRC171744950_L
		Balochi_2_HGDP00058_LP6005441C01_L
		Balochi_HGDP00054_L
		Balochi_HGDP00068_L
		Balochi_HGDP00078_L
		Balochi_HGDP00082_L
		Balti_YPGB066_L
		Bengali_BEB_HG03821_ERR3243067_L
		Bengali_BEB_HG03920_ERR3243075_L
		Brahui_HGDP00003_L
		Brahui_HGDP00013_L
		Burusho_HGDP00382_L
		Burusho_HGDP00417_L
		Burusho_HGDP00445_L
		Chechen_YF065801_GRC193774915_L
		Chechen_YF073265_GRC194104421_L
		Chechen_YF086215_GRC215939020_L
		Druze_GS000016135_L
		Druze_HGDP00562_L
		Druze_HGDP00580_L
		Druze_HGDP00598_L
		Druze_HGDP00602_L
		Druze_HGDP00604_L
		Emirati_UAE_YF06606_GRC14448593_L
		Emirati_UAE_YF10610_GRC14329979_L
		Emirati_UAE_YF64091_GRC13280150_L
		Finnish_FIN_HG00310_ERR3241793_I1
		Greek_EGAR00001333791_I2
		Greek_EGAR00001333834_L
		Gujarati_GIH_NA20861_ERR3240009_L
		Gujarati_GIH_NA20867_ERR3240104_L
		Gujarati_GIH_NA21109_ERR3240064_L
		Gujarati_GIH_NA21128_ERR3240079_L
		Gujarati_GIH_NA21135_ERR3240082_L
		Iberian_IBS_HG01500_SRR1295423_R1b
		Indian_Singapore_SSI006_SS6003405_L
		Indian_Singapore_SSI012_SS6003411_L
		Indian_Singapore_SSI014_SS6003413_L
		Indian_Singapore_SSI036_SS6003435_L
		Iraqi_IRQ02_ERR2868220_L
		Irula_2_I3_LP6005519D05_L
		Jew_GRC14376819_L
		Jew_GRC14376820_L
		Jew_GRC14376821_L
		Jew_GRC14376822_L
		Jew_GRC14376823_L
		Jew_GRC14376824_L
		Jew_GRC14376825_L
		Jew_GRC14376826_L
		Jew_GRC14376827_L
		Jew_GRC14376828_L
		Kalash_HGDP00277_L
		Kalash_HGDP00279_L
		Kalash_HGDP00281_L
		Kalash_HGDP00311_L
		Kapu_2_K4_LP6005519B04_L
		Kashmiri_YPAJK056_L
		Kurdish_Turkey_YF77384_GRC204419399_L
		Kuwaiti_KWP1_SRR1274979_L
		Kuwaiti_YF07875_GRC16876316_L
		Kuwaiti_YF09165_GRC16967065_L
		Kuwaiti_YF65696_GRC193371557_L
		Kuwaiti_YF76429_GRC193919909_L
		Kuwaiti_YF78464_GRC13249094_L
		Kuwaiti_YF96527_GRC216255532_L
		Makrani_HGDP00131_L
		Makrani_HGDP00134_L
		Makrani_HGDP00139_L
		Makrani_HGDP00149_L
		Pathan_HGDP00248_L
		Pathan_HGDP00258_L
		Pathan_Pakistan_SRR926184_PK1_L
		Poland_633_28990_20_L
		Punjabi_PJL_HG02654_ERR3242403_L
		Punjabi_PJL_HG02792_ERR3243025_L
		Qatari_IranianSouthAsian_SRR2098261_L
		Qatari_SRR2098268_J2a
		Qatari_SRR2098270_T
		Qatari_Unknown_SRR2098209_L
		Qatari_YF05522_GRC15645571_L
		Qatari_YF07668_GRC13219097_L
		Qatari_YF94049_GRC216220587_L
		Russia_Unknown_S1217_L
		Russia_Presumably_Chechen_S1301_L
		Russia_Presumably_Chechen_S1304_L
		Russia_Presumably_Chechen_S1470_L
		Russia_Presumably_Chechen_S1583_L
		Russia_Presumably_Chechen_S1854_L
		Russia_Presumably_Chechen_S1947_L
		Russia_Unknown_S578_L
		Russia_Presumably_Chechen_S645_L
		Russia_Presumably_Chechen_S725_L
		Saudi_Arabian_B_SAUDI7_APPG7555955_L
		Saudi_Arabian_YF04342_GRC14403307_L
		Saudi_Arabian_YF05063_GRC12111868_L
		Saudi_Arabian_YF07113_GRC16713606_L
		Saudi_Arabian_YF101151_GRC216467279_L
		Saudi_Arabian_YF102821_GRC182960254_L
		Saudi_Arabian_YF14938_GRC16876313_L
		Saudi_Arabian_YF15270_GRC182582843_L
		Saudi_Arabian_YF15319_GRC182300912_L
		Saudi_Arabian_YF68143_GRC194107511_L
		Saudi_Arabian_YF71586_GRC194094635_L
		Saudi_Arabian_YF78745_GRC204959305_L
		Saudi_Arabian_YF79665_GRC171463301_L
		Saudi_Arabian_YF81504_GRC205326555_L
		Saudi_Arabian_YF90043_GRC204913925_L
		Saudi_Arabian_YF90046_GRC204913911_L
		Sindhi_HGDP00177_L
		SriLankanTamil_STU_HG03672_ERR3242871_L
		SriLankanTamil_STU_HG03686_ERR3242875_L
		SriLankanTamil_STU_HG03695_ERR3242881_L
		SriLankanTamil_STU_HG03746_ERR3242681_L
		SriLankanTamil_STU_HG03753_ERR3242892_L
		SriLankanTamil_STU_HG03885_ERR3242672_L
		SriLankanTamil_STU_HG03900_ERR3242696_L
		SriLankanTamil_STU_HG03953_ERR3242904_L
		SriLankanTamil_STU_HG03990_ERR3243101_L
		SriLankanTamil_STU_HG04100_ERR3243094_L
		Tajik_1_tdj409_shugnan_LP6005519C03_L
		Tajik_2_tdj430_shugnan_LP6005519D03_L
		Tajik_YPTPT097_L
		Tatar_GS000013705_L
		Telugu_ITU_HG03786_ERR3242714_L
		Telugu_ITU_HG03788_ERR3242717_L
		Telugu_ITU_HG03790_ERR3242918_L
		Telugu_ITU_HG03875_ERR3243145_L
		Telugu_ITU_HG03971_ERR3242724_L
		Telugu_ITU_HG04080_ERR3243125_L
		Telugu_ITU_HG04093_ERR3242938_L
		Telugu_ITU_HG04094_ERR3243126_L
		Turkey_LP6008175_A01_T
		Turkey_LP6008175_D09_L
		Turkey_LP6008175_E06_L
		Turkey_LP6008176_B03_L
		Turkey_LP6008176_C11_L
		Turkey_LP6008176_D04_L
		Turkey_LP6008176_D06_pre_H
		Turkey_LP6008177_A03_L
		Turkey_LP6008246_A10_L
		Turkey_LP6008246_B09_L
		Turkey_LP6008246_C09_L
		Turkey_LP6008247_E09_L
		Turkey_LP6008311_A06_L
		Turkey_LP6008311_B10_L
		Turkey_LP6008311_B12_L
		Turkey_LP6008311_D08_L
		Turkey_LP6008311_H02_L
		Turkey_LP6008313_B02_L
		Turkey_LP6008313_D11_L
		Turkey_LP6008313_F04_L
		Turkey_LP6008313_H10_L
		Turkey_LP6008314_F06_L
		Turkey_LP6008314_H06_L
		Turkey_LP6008400_A08_L
		Turkey_LP6008400_G01_L
		Uygur_HGDP01298_L
		Yemen_UAE_YF63048_GRC182999995_L
		;
End;
Begin trees;
	Translate
		1 Abkhazian_2_abh100_ERR1025609_J2a,
		2 Adygei_HGDP01404_G,
		3 Arab_Iraq_YF08737_GRC15547903_L,
		4 Arab_Iraq_YF89270_GRC216095806_L,
		5 Armenian_186_GRC226849266_L,
		6 Armenian_FTDNA_198578_GRC14312996_L,
		7 Armenian_YF05959_GRC12079629_L,
		8 Armenian_YF110541_GRC14352344_L,
		9 Armenian_YF110544_GRC227269957_L,
		10 Armenian_YF110546_GRC16939784_L,
		11 Armenian_YF118650_GRC237814421_L,
		12 Armenian_YF119441_GRC11056915_L,
		13 Armenian_YF86225_GRC15479914_L,
		14 Ashkenazi_Jew_GS000016309_L,
		15 Bahraini_YF03615_GRC15508808_L,
		16 Bahraini_YF04383_GRC12098250_L,
		17 Bahraini_YF15350_GRC171744950_L,
		18 Balochi_2_HGDP00058_LP6005441C01_L,
		19 Balochi_HGDP00054_L,
		20 Balochi_HGDP00068_L,
		21 Balochi_HGDP00078_L,
		22 Balochi_HGDP00082_L,
		23 Balti_YPGB066_L,
		24 Bengali_BEB_HG03821_ERR3243067_L,
		25 Bengali_BEB_HG03920_ERR3243075_L,
		26 Brahui_HGDP00003_L,
		27 Brahui_HGDP00013_L,
		28 Burusho_HGDP00382_L,
		29 Burusho_HGDP00417_L,
		30 Burusho_HGDP00445_L,
		31 Chechen_YF065801_GRC193774915_L,
		32 Chechen_YF073265_GRC194104421_L,
		33 Chechen_YF086215_GRC215939020_L,
		34 Druze_GS000016135_L,
		35 Druze_HGDP00562_L,
		36 Druze_HGDP00580_L,
		37 Druze_HGDP00598_L,
		38 Druze_HGDP00602_L,
		39 Druze_HGDP00604_L,
		40 Emirati_UAE_YF06606_GRC14448593_L,
		41 Emirati_UAE_YF10610_GRC14329979_L,
		42 Emirati_UAE_YF64091_GRC13280150_L,
		43 Finnish_FIN_HG00310_ERR3241793_I1,
		44 Greek_EGAR00001333791_I2,
		45 Greek_EGAR00001333834_L,
		46 Gujarati_GIH_NA20861_ERR3240009_L,
		47 Gujarati_GIH_NA20867_ERR3240104_L,
		48 Gujarati_GIH_NA21109_ERR3240064_L,
		49 Gujarati_GIH_NA21128_ERR3240079_L,
		50 Gujarati_GIH_NA21135_ERR3240082_L,
		51 Iberian_IBS_HG01500_SRR1295423_R1b,
		52 Indian_Singapore_SSI006_SS6003405_L,
		53 Indian_Singapore_SSI012_SS6003411_L,
		54 Indian_Singapore_SSI014_SS6003413_L,
		55 Indian_Singapore_SSI036_SS6003435_L,
		56 Iraqi_IRQ02_ERR2868220_L,
		57 Irula_2_I3_LP6005519D05_L,
		58 Jew_GRC14376819_L,
		59 Jew_GRC14376820_L,
		60 Jew_GRC14376821_L,
		61 Jew_GRC14376822_L,
		62 Jew_GRC14376823_L,
		63 Jew_GRC14376824_L,
		64 Jew_GRC14376825_L,
		65 Jew_GRC14376826_L,
		66 Jew_GRC14376827_L,
		67 Jew_GRC14376828_L,
		68 Kalash_HGDP00277_L,
		69 Kalash_HGDP00279_L,
		70 Kalash_HGDP00281_L,
		71 Kalash_HGDP00311_L,
		72 Kapu_2_K4_LP6005519B04_L,
		73 Kashmiri_YPAJK056_L,
		74 Kurdish_Turkey_YF77384_GRC204419399_L,
		75 Kuwaiti_KWP1_SRR1274979_L,
		76 Kuwaiti_YF07875_GRC16876316_L,
		77 Kuwaiti_YF09165_GRC16967065_L,
		78 Kuwaiti_YF65696_GRC193371557_L,
		79 Kuwaiti_YF76429_GRC193919909_L,
		80 Kuwaiti_YF78464_GRC13249094_L,
		81 Kuwaiti_YF96527_GRC216255532_L,
		82 Makrani_HGDP00131_L,
		83 Makrani_HGDP00134_L,
		84 Makrani_HGDP00139_L,
		85 Makrani_HGDP00149_L,
		86 Pathan_HGDP00248_L,
		87 Pathan_HGDP00258_L,
		88 Pathan_Pakistan_SRR926184_PK1_L,
		89 Poland_633_28990_20_L,
		90 Punjabi_PJL_HG02654_ERR3242403_L,
		91 Punjabi_PJL_HG02792_ERR3243025_L,
		92 Qatari_IranianSouthAsian_SRR2098261_L,
		93 Qatari_SRR2098268_J2a,
		94 Qatari_SRR2098270_T,
		95 Qatari_Unknown_SRR2098209_L,
		96 Qatari_YF05522_GRC15645571_L,
		97 Qatari_YF07668_GRC13219097_L,
		98 Qatari_YF94049_GRC216220587_L,
		99 Russia_Unknown_S1217_L,
		100 Russia_Presumably_Chechen_S1301_L,
		101 Russia_Presumably_Chechen_S1304_L,
		102 Russia_Presumably_Chechen_S1470_L,
		103 Russia_Presumably_Chechen_S1583_L,
		104 Russia_Presumably_Chechen_S1854_L,
		105 Russia_Presumably_Chechen_S1947_L,
		106 Russia_Unknown_S578_L,
		107 Russia_Presumably_Chechen_S645_L,
		108 Russia_Presumably_Chechen_S725_L,
		109 Saudi_Arabian_B_SAUDI7_APPG7555955_L,
		110 Saudi_Arabian_YF04342_GRC14403307_L,
		111 Saudi_Arabian_YF05063_GRC12111868_L,
		112 Saudi_Arabian_YF07113_GRC16713606_L,
		113 Saudi_Arabian_YF101151_GRC216467279_L,
		114 Saudi_Arabian_YF102821_GRC182960254_L,
		115 Saudi_Arabian_YF14938_GRC16876313_L,
		116 Saudi_Arabian_YF15270_GRC182582843_L,
		117 Saudi_Arabian_YF15319_GRC182300912_L,
		118 Saudi_Arabian_YF68143_GRC194107511_L,
		119 Saudi_Arabian_YF71586_GRC194094635_L,
		120 Saudi_Arabian_YF78745_GRC204959305_L,
		121 Saudi_Arabian_YF79665_GRC171463301_L,
		122 Saudi_Arabian_YF81504_GRC205326555_L,
		123 Saudi_Arabian_YF90043_GRC204913925_L,
		124 Saudi_Arabian_YF90046_GRC204913911_L,
		125 Sindhi_HGDP00177_L,
		126 SriLankanTamil_STU_HG03672_ERR3242871_L,
		127 SriLankanTamil_STU_HG03686_ERR3242875_L,
		128 SriLankanTamil_STU_HG03695_ERR3242881_L,
		129 SriLankanTamil_STU_HG03746_ERR3242681_L,
		130 SriLankanTamil_STU_HG03753_ERR3242892_L,
		131 SriLankanTamil_STU_HG03885_ERR3242672_L,
		132 SriLankanTamil_STU_HG03900_ERR3242696_L,
		133 SriLankanTamil_STU_HG03953_ERR3242904_L,
		134 SriLankanTamil_STU_HG03990_ERR3243101_L,
		135 SriLankanTamil_STU_HG04100_ERR3243094_L,
		136 Tajik_1_tdj409_shugnan_LP6005519C03_L,
		137 Tajik_2_tdj430_shugnan_LP6005519D03_L,
		138 Tajik_YPTPT097_L,
		139 Tatar_GS000013705_L,
		140 Telugu_ITU_HG03786_ERR3242714_L,
		141 Telugu_ITU_HG03788_ERR3242717_L,
		142 Telugu_ITU_HG03790_ERR3242918_L,
		143 Telugu_ITU_HG03875_ERR3243145_L,
		144 Telugu_ITU_HG03971_ERR3242724_L,
		145 Telugu_ITU_HG04080_ERR3243125_L,
		146 Telugu_ITU_HG04093_ERR3242938_L,
		147 Telugu_ITU_HG04094_ERR3243126_L,
		148 Turkey_LP6008175_A01_T,
		149 Turkey_LP6008175_D09_L,
		150 Turkey_LP6008175_E06_L,
		151 Turkey_LP6008176_B03_L,
		152 Turkey_LP6008176_C11_L,
		153 Turkey_LP6008176_D04_L,
		154 Turkey_LP6008176_D06_pre_H,
		155 Turkey_LP6008177_A03_L,
		156 Turkey_LP6008246_A10_L,
		157 Turkey_LP6008246_B09_L,
		158 Turkey_LP6008246_C09_L,
		159 Turkey_LP6008247_E09_L,
		160 Turkey_LP6008311_A06_L,
		161 Turkey_LP6008311_B10_L,
		162 Turkey_LP6008311_B12_L,
		163 Turkey_LP6008311_D08_L,
		164 Turkey_LP6008311_H02_L,
		165 Turkey_LP6008313_B02_L,
		166 Turkey_LP6008313_D11_L,
		167 Turkey_LP6008313_F04_L,
		168 Turkey_LP6008313_H10_L,
		169 Turkey_LP6008314_F06_L,
		170 Turkey_LP6008314_H06_L,
		171 Turkey_LP6008400_A08_L,
		172 Turkey_LP6008400_G01_L,
		173 Uygur_HGDP01298_L,
		174 Yemen_UAE_YF63048_GRC182999995_L
		;
tree TREE1 = [&R] (154[&length_range={39510.51967885917,65379.32925879827},height_95%_HPD={7.275957614183426E-12,2.1827872842550278E-11},rate_95%_HPD={6.039225651069761E-10,7.561162673282283E-10},length_95%_HPD={46607.32454490794,59524.04856589391},rate=6.781472497566304E-10,length=52959.34544430391,rate_median=6.766377093308156E-10,length_median=52904.328889037955,height_median=1.455191522836685…
End;
