# Supplementary material for: Human Y chromosome haplogroup L1-M22 traces Neolithic expansion in West Asia and supports the Elamite and Dravidian connection
Source: iScience. 2024 May 17;27(6):110016. doi: 10.1016/j.isci.2024.110016 (PMC11177204; doi:10.1016/j.isci.2024.110016)
Supplement: File S2. Original maximum-likelihood tree, related to STAR Methods and Figure S1 — The original maximum-likelihood tree can be opened in the FigTree software (http://tree.bio.ed.ac.uk/software/figtree/). The FigTree software enables the visualization of various informational labels associated with different branches, enhancing the interpretability of the tree and providing a detailed perspective on the evolutionary patterns present in the dataset. [file mmc3.zip]

Archive with 1 entries (1 files):
- File S2.tre
