# Supplementary material for: Human Y chromosome haplogroup L1-M22 traces Neolithic expansion in West Asia and supports the Elamite and Dravidian connection
Source: iScience. 2024 May 17;27(6):110016. doi: 10.1016/j.isci.2024.110016 (PMC11177204; doi:10.1016/j.isci.2024.110016)
Supplement: File S2. Original maximum-likelihood tree, related to STAR Methods and Figure S1 — The original maximum-likelihood tree can be opened in the FigTree software (http://tree.bio.ed.ac.uk/software/figtree/). The FigTree software enables the visualization of various informational labels associated with different branches, enhancing the interpretability of the tree and providing a detailed perspective on the evolutionary patterns present in the dataset. [file mmc3.zip › File S2.tre]

#NEXUS
begin trees;
    tree tree_1 = [&R] (Adygei_HGDP01404_G[&mutcount_total=349,mutcount_uniq_rec="u342_r7"]:0.00395468582660575552,(Turkey_LP6008176_D06_pre_H[&mutcount_total=359,mutcount_uniq_rec="u354_r5"]:0.00408064679609253765,(((Abkhazian_2_abh100_ERR1025609_J2a[&mutcount_total=103,mutcount_uniq_rec="u103_r0"]:0.00117946531432536433,Qatari_SRR2098268_J2a[&mutcount_total=115,mutcount_uniq_rec="u115_r0"]:0.00131257656906586255)node172[&mutcount_total=172,mutcount_uniq_rec="u171_r1"]:0.00196153743798875612,(Finnish_FIN_HG00310_ERR3241793_I1[&mutcount_total=183,mutcount_uniq_rec="u182_r1"]:0.00211976251461106976,Greek_EGAR00001333791_I2[&mutcount_total=175,mutcount_uniq_rec="u172_r3"]:0.00202114779672667123)node171[&mutcount_total=112,mutcount_uniq_rec="u112_r0"]:0.00124037569616093223)node170[&mutcount_total=34,mutcount_uniq_rec="u31_r3"]:0.00035275624751714477,(Iberian_IBS_HG01500_SRR1295423_R1b[&mutcount_total=322,mutcount_uniq_rec="u317_r5"]:0.00369172388874011020,((Qatari_SRR2098270_T[&mutcount_total=50,mutcount_uniq_rec="u49_r1"]:0.00065709096069408780,Turkey_LP6008175_A01_T[&mutcount_total=28,mutcount_uniq_rec="u28_r0"]:0.00031924911860406469)node169[&mutcount_total=250,mutcount_uniq_rec="u244_r6"]:0.00272579935220058304,((((Ashkenazi_Jew_GS000016309_L[&mutcount_total=53,mutcount_uniq_rec="u53_r0"]:0.00060475686552476148,Kuwaiti_YF76429_GRC193919909_L[&mutcount_total=51,mutcount_uniq_rec="u50_r1"]:0.00060393493922252905)node168[&mutcount_total=3,mutcount_uniq_rec="u3_r0"]:0.00002345237709970243,((Armenian_FTDNA_198578_GRC14312996_L[&mutcount_total=47,mutcount_uniq_rec="u46_r1"]:0.00054787803847787921,Tatar_GS000013705_L[&mutcount_total=49,mutcount_uniq_rec="u49_r0"]:0.00057024727874248630)node167[&mutcount_total=2,mutcount_uniq_rec="u2_r0"]:0.00000096260939762831,(Armenian_YF110544_GRC227269957_L[&mutcount_total=42,mutcount_uniq_rec="u41_r1"]:0.00050151094254721003,Druze_GS000016135_L[&mutcount_total=45,mutcount_uniq_rec="u45_r0"]:0.00051303795631969080)node166[&mutcount_total=2,mutcount_uniq_rec="u2_r0"]:0.00000096260939762831)node165[&mutcount_total=0,mutcount_uniq_rec="u0_r0"]:0.00000096260939762831)node164[&mutcount_total=39,mutcount_uniq_rec="u39_r0"]:0.00044459485704404666,(((Saudi_Arabian_YF14938_GRC16876313_L[&mutcount_total=62,mutcount_uniq_rec="u61_r1"]:0.00070959054255345254,(Makrani_HGDP00134_L[&mutcount_total=15,mutcount_uniq_rec="u15_r0"]:0.00017100488002234337,(Turkey_LP6008175_E06_L[&mutcount_total=7,mutcount_uniq_rec="u7_r0"]:0.00007976384899279680,Turkey_LP6008311_A06_L[&mutcount_total=5,mutcount_uniq_rec="u5_r0"]:0.00005697655630827151)node163[&mutcount_total=7,mutcount_uniq_rec="u7_r0"]:0.00007973380437454675)node162[&mutcount_total=47,mutcount_uniq_rec="u47_r0"]:0.00054672790985933338)node161[&mutcount_total=4,mutcount_uniq_rec="u4_r0"]:0.00003468791623085683,((Poland_633_28990_20_L[&mutcount_total=18,mutcount_uniq_rec="u18_r0"]:0.00020516566627214040,Turkey_LP6008313_H10_L[&mutcount_total=13,mutcount_uniq_rec="u13_r0"]:0.00015430626872542450)node160[&mutcount_total=37,mutcount_uniq_rec="u36_r1"]:0.00041558441420399823,(Turkey_LP6008246_C09_L[&mutcount_total=21,mutcount_uniq_rec="u20_r1"]:0.00023932130989187461,Turkey_LP6008311_B12_L[&mutcount_total=29,mutcount_uniq_rec="u29_r0"]:0.00033056642853952165)node159[&mutcount_total=41,mutcount_uniq_rec="u41_r0"]:0.00046738473477716635)node158[&mutcount_total=0,mutcount_uniq_rec="u0_r0"]:0.00000096260939762831)node157[&mutcount_total=17,mutcount_uniq_rec="u16_r1"]:0.00019372775653180301,(Makrani_HGDP00131_L[&mutcount_total=90,mutcount_uniq_rec="u89_r1"]:0.00102638764082886688,(Russia_Unknown_S1217_L[&mutcount_total=67,mutcount_uniq_rec="u66_r1"]:0.00076450654159404216,((Armenian_YF110546_GRC16939784_L[&mutcount_total=16,mutcount_uniq_rec="u16_r0"]:0.00018236315214092616,Turkey_LP6008176_B03_L[&mutcount_total=17,mutcount_uniq_rec="u17_r0"]:0.00019375539999946393)node156[&mutcount_total=1,mutcount_uniq_rec="u1_r0"]:0.00001136416174749132,((Turkey_LP6008400_A08_L[&mutcount_total=16,mutcount_uniq_rec="u14_r2"]:0.00018238525117954938,(Turkey_LP6008177_A03_L[&mutcount_total=10,mutcount_uniq_rec="u10_r0"]:0.00011397209145743167,Turkey_LP6008313_B02_L[&mutcount_total=15,mutcount_uniq_rec="u15_r0"]:0.00017095159673628180)node155[&mutcount_total=1,mutcount_uniq_rec="u1_r0"]:0.00001139161502083208)node154[&mutcount_total=2,mutcount_uniq_rec="u2_r0"]:0.00002278709388263921,((Turkey_LP6008246_B09_L[&mutcount_total=20,mutcount_uniq_rec="u20_r0"]:0.00022794163994630776,(Greek_EGAR00001333834_L[&mutcount_total=6,mutcount_uniq_rec="u6_r0"]:0.00006843596105050856,Turkey_LP6008314_H06_L[&mutcount_total=4,mutcount_uniq_rec="u4_r0"]:0.00004557590004589701)node153[&mutcount_total=8,mutcount_uniq_rec="u8_r0"]:0.00009115733947300382)node152[&mutcount_total=0,mutcount_uniq_rec="u0_r0"]:0.00000096260939762831,((Armenian_YF110541_GRC14352344_L[&mutcount_total=10,mutcount_uniq_rec="u9_r1"]:0.00011394842232702340,Russia_Unknown_S578_L[&mutcount_total=7,mutcount_uniq_rec="u7_r0"]:0.00007982822242022752)node151[&mutcount_total=0,mutcount_uniq_rec="u0_r0"]:0.00000096260939762831,((Turkey_LP6008175_D09_L[&mutcount_total=11,mutcount_uniq_rec="u11_r0"]:0.00012536327865946990,Turkey_LP6008311_H02_L[&mutcount_total=12,mutcount_uniq_rec="u12_r0"]:0.00013674281547331301)node150[&mutcount_total=0,mutcount_uniq_rec="u0_r0"]:0.00000096260939762831,((Turkey_LP6008313_D11_L[&mutcount_total=3,mutcount_uniq_rec="u3_r0"]:0.00003418362239033748,Turkey_LP6008314_F06_L[&mutcount_total=0,mutcount_uniq_rec="u0_r0"]:0.00000096260939762831)node149[&mutcount_total=11,mutcount_uniq_rec="u11_r0"]:0.00012534164201007727,(Turkey_LP6008311_D08_L[&mutcount_total=15,mutcount_uniq_rec="u15_r0"]:0.00017094883171404646,(Turkey_LP6008313_F04_L[&mutcount_total=8,mutcount_uniq_rec="u8_r0"]:0.00009115650595328752,(Turkey_LP6008246_A10_L[&mutcount_total=13,mutcount_uniq_rec="u13_r0"]:0.00014814557569931865,Turkey_LP6008247_E09_L[&mutcount_total=13,mutcount_uniq_rec="u12_r1"]:0.00014814603811327243)node148[&mutcount_total=3,mutcount_uniq_rec="u3_r0"]:0.00003417480050541934)node147[&mutcount_total=0,mutcount_uniq_rec="u0_r0"]:0.00000096260939762831)node146[&mutcount_total=2,mutcount_uniq_rec="u2_r0"]:0.00002278677502090716)node145[&mutcount_total=1,mutcount_uniq_rec="u1_r0"]:0.00001139396515796585)node144[&mutcount_total=0,mutcount_uniq_rec="u0_r0"]:0.00000096260939762831)node143[&mutcount_total=0,mutcount_uniq_rec="u0_r0"]:0.00000096260939762831)node142[&mutcount_total=0,mutcount_uniq_rec="u0_r0"]:0.00000096260939762831)node141[&mutcount_total=3,mutcount_uniq_rec="u3_r0"]:0.00003419160851857065)node140[&mutcount_total=39,mutcount_uniq_rec="u39_r0"]:0.00044464674738115207)node139[&mutcount_total=15,mutcount_uniq_rec="u15_r0"]:0.00017091358373674928)node138[&mutcount_total=2,mutcount_uniq_rec="u2_r0"]:0.00002272673520780325)node137[&mutcount_total=6,mutcount_uniq_rec="u6_r0"]:0.00006830277285458671)node136[&mutcount_total=36,mutcount_uniq_rec="u34_r2"]:0.00038781700771889366,(((Kurdish_Turkey_YF77384_GRC204419399_L[&mutcount_total=11,mutcount_uniq_rec="u10_r1"]:0.00012545257242839152,(Armenian_186_GRC226849266_L[&mutcount_total=7,mutcount_uniq_rec="u7_r0"]:0.00007976995148524346,Turkey_LP6008176_D04_L[&mutcount_total=8,mutcount_uniq_rec="u8_r0"]:0.00009117436878464124)node135[&mutcount_total=0,mutcount_uniq_rec="u0_r0"]:0.00000096260939762831)node134[&mutcount_total=121,mutcount_uniq_rec="u118_r3"]:0.00136907854150569242,(Bahraini_YF04383_GRC12098250_L[&mutcount_total=58,mutcount_uniq_rec="u55_r3"]:0.00065024959573793033,((Qatari_Unknown_SRR2098209_L[&mutcount_total=56,mutcount_uniq_rec="u56_r0"]:0.00063840264578752474,(Qatari_YF07668_GRC13219097_L[&mutcount_total=18,mutcount_uniq_rec="u18_r0"]:0.00020719982734519933,((Kuwaiti_KWP1_SRR1274979_L[&mutcount_total=25,mutcount_uniq_rec="u25_r0"]:0.00028522687177525406,(Saudi_Arabian_YF90043_GRC204913925_L[&mutcount_total=3,mutcount_uniq_rec="u3_r0"]:0.00003418344868727940,(Saudi_Arabian_YF102821_GRC182960254_L[&mutcount_total=1,mutcount_uniq_rec="u1_r0"]:0.00001139403465447273,Saudi_Arabian_YF90046_GRC204913911_L[&mutcount_total=0,mutcount_uniq_rec="u0_r0"]:0.00000096260939762831)node133[&mutcount_total=0,mutcount_uniq_rec="u0_r0"]:0.00000096260939762831)node132[&mutcount_total=18,mutcount_uniq_rec="u16_r2"]:0.00022780540142320580)node131[&mutcount_total=1,mutcount_uniq_rec="u1_r0"]:0.00000096260939762831,((Armenian_YF05959_GRC12079629_L[&mutcount_total=16,mutcount_uniq_rec="u16_r0"]:0.00018248000891558290,Turkey_LP6008176_C11_L[&mutcount_total=27,mutcount_uniq_rec="u27_r0"]:0.00030780493686407136)node130[&mutcount_total=3,mutcount_uniq_rec="u3_r0"]:0.00003416748475763439,((Chechen_YF086215_GRC215939020_L[&mutcount_total=4,mutcount_uniq_rec="u4_r0"]:0.00004568209897284969,(Russia_Presumably_Chechen_S1583_L[&mutcount_total=6,mutcount_uniq_rec="u5_r1"]:0.00006838689525747539,Russia_Presumably_Chechen_S645_L[&mutcount_total=3,mutcount_uniq_rec="u3_r0"]:0.00003426351463932899)node129[&mutcount_total=0,mutcount_uniq_rec="u0_r0"]:0.00001042983972885235)node128[&mutcount_total=1,mutcount_uniq_rec="u1_r0"]:0.00000096260939762831,((Chechen_YF065801_GRC193774915_L[&mutcount_total=8,mutcount_uniq_rec="u8_r0"]:0.00010027509838423946,Russia_Presumably_Chechen_S1301_L[&mutcount_total=5,mutcount_uniq_rec="u4_r1"]:0.00005714448799818285)node127[&mutcount_total=3,mutcount_uniq_rec="u3_r0"]:0.00002506333004983726,(Russia_Presumably_Chechen_S725_L[&mutcount_total=9,mutcount_uniq_rec="u9_r0"]:0.00010289896604499291,((Chechen_YF073265_GRC194104421_L[&mutcount_total=7,mutcount_uniq_rec="u7_r0"]:0.00007993912773832302,Russia_Presumably_Chechen_S1304_L[&mutcount_total=0,mutcount_uniq_rec="u0_r0"]:0.00000096260939762831)node126[&mutcount_total=0,mutcount_uniq_rec="u0_r0"]:0.00000096260939762831,(Russia_Presumably_Chechen_S1854_L[&mutcount_total=6,mutcount_uniq_rec="u6_r0"]:0.00006853550829403110,(Russia_Presumably_Chechen_S1470_L[&mutcount_total=5,mutcount_uniq_rec="u5_r0"]:0.00005700125293813353,Russia_Presumably_Chechen_S1947_L[&mutcount_total=3,mutcount_uniq_rec="u3_r0"]:0.00003418470524325407)node125[&mutcount_total=2,mutcount_uniq_rec="u2_r0"]:0.00002278654476550214)node124[&mutcount_total=2,mutcount_uniq_rec="u2_r0"]:0.00002278710057431518)node123[&mutcount_total=1,mutcount_uniq_rec="u1_r0"]:0.00001139221594146125)node122[&mutcount_total=2,mutcount_uniq_rec="u2_r0"]:0.00002278791145372604)node121[&mutcount_total=1,mutcount_uniq_rec="u1_r0"]:0.00001139501170155819)node120[&mutcount_total=16,mutcount_uniq_rec="u16_r0"]:0.00018231684911733210)node119[&mutcount_total=0,mutcount_uniq_rec="u0_r0"]:0.00000096260939762831)node118[&mutcount_total=0,mutcount_uniq_rec="u0_r0"]:0.00000096260939762831)node117[&mutcount_total=27,mutcount_uniq_rec="u27_r0"]:0.00030754318461770032)node116[&mutcount_total=1,mutcount_uniq_rec="u1_r0"]:0.00001136292854757857,(Telugu_ITU_HG03790_ERR3242918_L[&mutcount_total=48,mutcount_uniq_rec="u47_r1"]:0.00054725801369236876,((Pathan_HGDP00258_L[&mutcount_total=27,mutcount_uniq_rec="u27_r0"]:0.00030786784125561435,(Kashmiri_YPAJK056_L[&mutcount_total=24,mutcount_uniq_rec="u24_r0"]:0.00027609207029229187,(Burusho_HGDP00382_L[&mutcount_total=20,mutcount_uniq_rec="u20_r0"]:0.00022805101862860577,Irula_2_I3_LP6005519D05_L[&mutcount_total=26,mutcount_uniq_rec="u25_r1"]:0.00029020947534689801)node115[&mutcount_total=3,mutcount_uniq_rec="u3_r0"]:0.00003446516838311629)node114[&mutcount_total=1,mutcount_uniq_rec="u1_r0"]:0.00000096260939762831)node113[&mutcount_total=27,mutcount_uniq_rec="u27_r0"]:0.00030177389544954673,(((Kalash_HGDP00277_L[&mutcount_total=2,mutcount_uniq_rec="u2_r0"]:0.00002279291512968616,Kalash_HGDP00281_L[&mutcount_total=5,mutcount_uniq_rec="u5_r0"]:0.00005697995356378946)node112[&mutcount_total=9,mutcount_uniq_rec="u9_r0"]:0.00010255586122256146,(Kalash_HGDP00279_L[&mutcount_total=4,mutcount_uniq_rec="u4_r0"]:0.00004560804807598293,Kalash_HGDP00311_L[&mutcount_total=0,mutcount_uniq_rec="u0_r0"]:0.00000096260939762831)node111[&mutcount_total=3,mutcount_uniq_rec="u3_r0"]:0.00003417786534349222)node110[&mutcount_total=50,mutcount_uniq_rec="u50_r0"]:0.00056991494243711742,((Bengali_BEB_HG03821_ERR3243067_L[&mutcount_total=52,mutcount_uniq_rec="u51_r1"]:0.00059284987093094900,(Kuwaiti_YF07875_GRC16876316_L[&mutcount_total=18,mutcount_uniq_rec="u18_r0"]:0.00020556099806400737,(Balti_YPGB066_L[&mutcount_total=17,mutcount_uniq_rec="u17_r0"]:0.00019456565747386594,(Tajik_1_tdj409_shugnan_LP6005519C03_L[&mutcount_total=2,mutcount_uniq_rec="u2_r0"]:0.00002405758828353109,Tajik_YPTPT097_L[&mutcount_total=9,mutcount_uniq_rec="u9_r0"]:0.00010308610483869707)node109[&mutcount_total=16,mutcount_uniq_rec="u16_r0"]:0.00019064142478008534)node108[&mutcount_total=4,mutcount_uniq_rec="u4_r0"]:0.00003595186368561772)node107[&mutcount_total=29,mutcount_uniq_rec="u29_r0"]:0.00034188844342320255)node106[&mutcount_total=1,mutcount_uniq_rec="u0_r1"]:0.00000096260939762831,((Kuwaiti_YF96527_GRC216255532_L[&mutcount_total=35,mutcount_uniq_rec="u35_r0"]:0.00039900015843261967,(Sindhi_HGDP00177_L[&mutcount_total=21,mutcount_uniq_rec="u21_r0"]:0.00023949178398505248,Tajik_2_tdj430_shugnan_LP6005519D03_L[&mutcount_total=28,mutcount_uniq_rec="u28_r0"]:0.00031918010905756009)node105[&mutcount_total=15,mutcount_uniq_rec="u15_r0"]:0.00017098069028687231)node104[&mutcount_total=7,mutcount_uniq_rec="u7_r0"]:0.00007974096370295723,((Burusho_HGDP00417_L[&mutcount_total=0,mutcount_uniq_rec="u0_r0"]:0.00000096260939762831,Burusho_HGDP00445_L[&mutcount_total=7,mutcount_uniq_rec="u7_r0"]:0.00008100084426789707)node103[&mutcount_total=46,mutcount_uniq_rec="u46_r0"]:0.00052419188369148427,((Emirati_UAE_YF06606_GRC14448593_L[&mutcount_total=25,mutcount_uniq_rec="u25_r0"]:0.00028491817490913356,(Telugu_ITU_HG04094_ERR3243126_L[&mutcount_total=17,mutcount_uniq_rec="u17_r0"]:0.00019375362455970833,(SriLankanTamil_STU_HG03672_ERR3242871_L[&mutcount_total=21,mutcount_uniq_rec="u21_r0"]:0.00023930044837834819,(SriLankanTamil_STU_HG03753_ERR3242892_L[&mutcount_total=4,mutcount_uniq_rec="u4_r0"]:0.00004558131224463509,SriLankanTamil_STU_HG03900_ERR3242696_L[&mutcount_total=3,mutcount_uniq_rec="u3_r0"]:0.00003418638372683177)node102[&mutcount_total=21,mutcount_uniq_rec="u21_r0"]:0.00023931983170447815)node101[&mutcount_total=3,mutcount_uniq_rec="u3_r0"]:0.00003416933421166135)node100[&mutcount_total=0,mutcount_uniq_rec="u0_r0"]:0.00000096260939762831)node99[&mutcount_total=19,mutcount_uniq_rec="u19_r0"]:0.00021649937099529933,((Uygur_HGDP01298_L[&mutcount_total=34,mutcount_uniq_rec="u34_r0"]:0.00038778108216718773,(SriLankanTamil_STU_HG03695_ERR3242881_L[&mutcount_total=32,mutcount_uniq_rec="u31_r1"]:0.00036477985409535377,(Arab_Iraq_YF08737_GRC15547903_L[&mutcount_total=21,mutcount_uniq_rec="u21_r0"]:0.00025319263045434125,Saudi_Arabian_YF15319_GRC182300912_L[&mutcount_total=19,mutcount_uniq_rec="u19_r0"]:0.00021765604376585641)node98[&mutcount_total=18,mutcount_uniq_rec="u17_r1"]:0.00019250282181613792)node97[&mutcount_total=4,mutcount_uniq_rec="u4_r0"]:0.00004555136170519178)node96[&mutcount_total=1,mutcount_uniq_rec="u1_r0"]:0.00001137705819682519,((Brahui_HGDP00003_L[&mutcount_total=12,mutcount_uniq_rec="u12_r0"]:0.00013675028888095384,(Balochi_2_HGDP00058_LP6005441C01_L[&mutcount_total=11,mutcount_uniq_rec="u11_r0"]:0.00012535718308052693,Saudi_Arabian_YF81504_GRC205326555_L[&mutcount_total=10,mutcount_uniq_rec="u10_r0"]:0.00011407290689514125)node95[&mutcount_total=1,mutcount_uniq_rec="u1_r0"]:0.00001138643071253552)node94[&mutcount_total=2,mutcount_uniq_rec="u2_r0"]:0.00002278746292782657,((Saudi_Arabian_YF68143_GRC194107511_L[&mutcount_total=4,mutcount_uniq_rec="u4_r0"]:0.00004558184851266209,Saudi_Arabian_YF78745_GRC204959305_L[&mutcount_total=5,mutcount_uniq_rec="u5_r0"]:0.00005709097339513506)node93[&mutcount_total=9,mutcount_uniq_rec="u9_r0"]:0.00010255622203867026,(Qatari_YF05522_GRC15645571_L[&mutcount_total=12,mutcount_uniq_rec="u12_r0"]:0.00014484512147721384,(Saudi_Arabian_YF04342_GRC14403307_L[&mutcount_total=1,mutcount_uniq_rec="u1_r0"]:0.00001143800078487611,Saudi_Arabian_YF05063_GRC12111868_L[&mutcount_total=1,mutcount_uniq_rec="u0_r1"]:0.00001141019870074536)node92[&mutcount_total=6,mutcount_uniq_rec="u6_r0"]:0.00006843405980597035)node91[&mutcount_total=6,mutcount_uniq_rec="u6_r0"]:0.00006033003496268580)node90[&mutcount_total=0,mutcount_uniq_rec="u0_r0"]:0.00000096260939762831)node89[&mutcount_total=31,mutcount_uniq_rec="u31_r0"]:0.00035327826632503120)node88[&mutcount_total=3,mutcount_uniq_rec="u3_r0"]:0.00003418557610605208)node87[&mutcount_total=0,mutcount_uniq_rec="u0_r0"]:0.00000096260939762831)node86[&mutcount_total=5,mutcount_uniq_rec="u5_r0"]:0.00005696670282879975)node85[&mutcount_total=0,mutcount_uniq_rec="u0_r0"]:0.00000096260939762831)node84[&mutcount_total=0,mutcount_uniq_rec="u0_r0"]:0.00000096260939762831)node83[&mutcount_total=1,mutcount_uniq_rec="u1_r0"]:0.00001139290550210246)node82[&mutcount_total=1,mutcount_uniq_rec="u1_r0"]:0.00001139291897207632)node81[&mutcount_total=0,mutcount_uniq_rec="u0_r0"]:0.00000096260939762831)node80[&mutcount_total=0,mutcount_uniq_rec="u0_r0"]:0.00000096260939762831)node79[&mutcount_total=50,mutcount_uniq_rec="u49_r1"]:0.00057025600474378847)node78[&mutcount_total=14,mutcount_uniq_rec="u13_r1"]:0.00017067376509357515,((Qatari_YF94049_GRC216220587_L[&mutcount_total=57,mutcount_uniq_rec="u57_r0"]:0.00066130790433941117,(Emirati_UAE_YF64091_GRC13280150_L[&mutcount_total=44,mutcount_uniq_rec="u44_r0"]:0.00050272104129849547,((Armenian_YF86225_GRC15479914_L[&mutcount_total=31,mutcount_uniq_rec="u31_r0"]:0.00035430948036482406,(Saudi_Arabian_B_SAUDI7_APPG7555955_L[&mutcount_total=7,mutcount_uniq_rec="u7_r0"]:0.00007394239390372204,Saudi_Arabian_YF79665_GRC171463301_L[&mutcount_total=2,mutcount_uniq_rec="u2_r0"]:0.00002521806459577156)node77[&mutcount_total=19,mutcount_uniq_rec="u19_r0"]:0.00021800962619355205)node76[&mutcount_total=8,mutcount_uniq_rec="u8_r0"]:0.00008225863909594671,(Arab_Iraq_YF89270_GRC216095806_L[&mutcount_total=25,mutcount_uniq_rec="u25_r0"]:0.00028506650257255285,((Druze_HGDP00598_L[&mutcount_total=8,mutcount_uniq_rec="u8_r0"]:0.00009115843069745944,Druze_HGDP00602_L[&mutcount_total=5,mutcount_uniq_rec="u5_r0"]:0.00005697524248756813)node75[&mutcount_total=4,mutcount_uniq_rec="u3_r1"]:0.00003418221461980612,(Jew_GRC14376822_L[&mutcount_total=1,mutcount_uniq_rec="u1_r0"]:0.00001142060281216627,(Jew_GRC14376826_L[&mutcount_total=0,mutcount_uniq_rec="u0_r0"]:0.00000096260939762831,((Jew_GRC14376823_L[&mutcount_total=0,mutcount_uniq_rec="u0_r0"]:0.00000096260939762831,(Jew_GRC14376820_L[&mutcount_total=0,mutcount_uniq_rec="u0_r0"]:0.00000096260939762831,Jew_GRC14376824_L[&mutcount_total=1,mutcount_uniq_rec="u1_r0"]:0.00001139636075762994)node74[&mutcount_total=0,mutcount_uniq_rec="u0_r0"]:0.00000096260939762831)node73[&mutcount_total=0,mutcount_uniq_rec="u0_r0"]:0.00000096260939762831,((Druze_HGDP00604_L[&mutcount_total=4,mutcount_uniq_rec="u4_r0"]:0.00004558267983091937,Jew_GRC14376828_L[&mutcount_total=2,mutcount_uniq_rec="u2_r0"]:0.00003387593621565951)node72[&mutcount_total=1,mutcount_uniq_rec="u1_r0"]:0.00000096260939762831,((Jew_GRC14376819_L[&mutcount_total=1,mutcount_uniq_rec="u1_r0"]:0.00001140026460611583,Jew_GRC14376821_L[&mutcount_total=2,mutcount_uniq_rec="u1_r1"]:0.00002280146256568315)node71[&mutcount_total=0,mutcount_uniq_rec="u0_r0"]:0.00000096260939762831,((Druze_HGDP00562_L[&mutcount_total=1,mutcount_uniq_rec="u1_r0"]:0.00001140558135045772,Druze_HGDP00580_L[&mutcount_total=2,mutcount_uniq_rec="u2_r0"]:0.00002280340157952964)node70[&mutcount_total=0,mutcount_uniq_rec="u0_r0"]:0.00000096260939762831,(Jew_GRC14376825_L[&mutcount_total=1,mutcount_uniq_rec="u1_r0"]:0.00001140391459651060,Jew_GRC14376827_L[&mutcount_total=0,mutcount_uniq_rec="u0_r0"]:0.00000096260939762831)node69[&mutcount_total=0,mutcount_uniq_rec="u0_r0"]:0.00000096260939762831)node68[&mutcount_total=0,mutcount_uniq_rec="u0_r0"]:0.00000096260939762831)node67[&mutcount_total=0,mutcount_uniq_rec="u0_r0"]:0.00000096260939762831)node66[&mutcount_total=2,mutcount_uniq_rec="u2_r0"]:0.00002278711365842108)node65[&mutcount_total=1,mutcount_uniq_rec="u1_r0"]:0.00000096260939762831)node64[&mutcount_total=0,mutcount_uniq_rec="u0_r0"]:0.00000096260939762831)node63[&mutcount_total=3,mutcount_uniq_rec="u3_r0"]:0.00003356180645698882)node62[&mutcount_total=25,mutcount_uniq_rec="u25_r0"]:0.00029634832987975273)node61[&mutcount_total=5,mutcount_uniq_rec="u5_r0"]:0.00005693383165767087)node60[&mutcount_total=0,mutcount_uniq_rec="u0_r0"]:0.00000096260939762831)node59[&mutcount_total=15,mutcount_uniq_rec="u15_r0"]:0.00017095086274910415)node58[&mutcount_total=12,mutcount_uniq_rec="u12_r0"]:0.00013671994391493953,((Kuwaiti_YF65696_GRC193371557_L[&mutcount_total=45,mutcount_uniq_rec="u45_r0"]:0.00051318692184540275,(Balochi_HGDP00082_L[&mutcount_total=16,mutcount_uniq_rec="u16_r0"]:0.00018238607418822144,(Brahui_HGDP00013_L[&mutcount_total=15,mutcount_uniq_rec="u15_r0"]:0.00017097505173527472,Kuwaiti_YF78464_GRC13249094_L[&mutcount_total=16,mutcount_uniq_rec="u16_r0"]:0.00019298846145314550)node57[&mutcount_total=3,mutcount_uniq_rec="u3_r0"]:0.00002399993536307147)node56[&mutcount_total=28,mutcount_uniq_rec="u28_r0"]:0.00033057788187622095)node55[&mutcount_total=5,mutcount_uniq_rec="u5_r0"]:0.00005693245440530123,((SriLankanTamil_STU_HG03885_ERR3242672_L[&mutcount_total=34,mutcount_uniq_rec="u33_r1"]:0.00038757604336737479,(Punjabi_PJL_HG02792_ERR3243025_L[&mutcount_total=34,mutcount_uniq_rec="u33_r1"]:0.00038759613932295420,(Saudi_Arabian_YF07113_GRC16713606_L[&mutcount_total=29,mutcount_uniq_rec="u29_r0"]:0.00033059393362200437,(Saudi_Arabian_YF71586_GRC194094635_L[&mutcount_total=21,mutcount_uniq_rec="u21_r0"]:0.00023954077340993739,Telugu_ITU_HG03786_ERR3242714_L[&mutcount_total=24,mutcount_uniq_rec="u24_r0"]:0.00027354841589961637)node54[&mutcount_total=2,mutcount_uniq_rec="u2_r0"]:0.00002275728672201464)node53[&mutcount_total=0,mutcount_uniq_rec="u0_r0"]:0.00000096260939762831)node52[&mutcount_total=8,mutcount_uniq_rec="u8_r0"]:0.00009115804376984797)node51[&mutcount_total=6,mutcount_uniq_rec="u6_r0"]:0.00006836524559080331,(Turkey_LP6008400_G01_L[&mutcount_total=28,mutcount_uniq_rec="u26_r2"]:0.00030770398748556824,(Emirati_UAE_YF10610_GRC14329979_L[&mutcount_total=26,mutcount_uniq_rec="u25_r1"]:0.00029648584100209411,(((Telugu_ITU_HG04080_ERR3243125_L[&mutcount_total=19,mutcount_uniq_rec="u19_r0"]:0.00021651798948837505,(Indian_Singapore_SSI012_SS6003411_L[&mutcount_total=20,mutcount_uniq_rec="u20_r0"]:0.00022793916179934928,SriLankanTamil_STU_HG04100_ERR3243094_L[&mutcount_total=16,mutcount_uniq_rec="u16_r0"]:0.00018233239430958789)node50[&mutcount_total=9,mutcount_uniq_rec="u9_r0"]:0.00010256531011213131)node49[&mutcount_total=3,mutcount_uniq_rec="u3_r0"]:0.00003417044754644529,(SriLankanTamil_STU_HG03686_ERR3242875_L[&mutcount_total=28,mutcount_uniq_rec="u27_r1"]:0.00031913032003415298,(SriLankanTamil_STU_HG03746_ERR3242681_L[&mutcount_total=27,mutcount_uniq_rec="u27_r0"]:0.00030771582582385788,(Kapu_2_K4_LP6005519B04_L[&mutcount_total=27,mutcount_uniq_rec="u26_r1"]:0.00030769476114898500,Telugu_ITU_HG03788_ERR3242717_L[&mutcount_total=22,mutcount_uniq_rec="u22_r0"]:0.00025072567277432684)node48[&mutcount_total=0,mutcount_uniq_rec="u0_r0"]:0.00000096260939762831)node47[&mutcount_total=1,mutcount_uniq_rec="u1_r0"]:0.00001138939275462136)node46[&mutcount_total=2,mutcount_uniq_rec="u2_r0"]:0.00002278982934259111)node45[&mutcount_total=0,mutcount_uniq_rec="u0_r0"]:0.00000096260939762831,((Gujarati_GIH_NA20867_ERR3240104_L[&mutcount_total=17,mutcount_uniq_rec="u17_r0"]:0.00019374013221643403,(Indian_Singapore_SSI014_SS6003413_L[&mutcount_total=23,mutcount_uniq_rec="u23_r0"]:0.00026212328029900830,(Makrani_HGDP00149_L[&mutcount_total=13,mutcount_uniq_rec="u13_r0"]:0.00016934357106725232,Pathan_Pakistan_SRR926184_PK1_L[&mutcount_total=19,mutcount_uniq_rec="u18_r1"]:0.00021706558924934534)node44[&mutcount_total=3,mutcount_uniq_rec="u3_r0"]:0.00001300401180556383)node43[&mutcount_total=1,mutcount_uniq_rec="u1_r0"]:0.00001139055062219133)node42[&mutcount_total=3,mutcount_uniq_rec="u3_r0"]:0.00003418239646704842,((Bahraini_YF15350_GRC171744950_L[&mutcount_total=36,mutcount_uniq_rec="u36_r0"]:0.00041173987791469358,(Qatari_IranianSouthAsian_SRR2098261_L[&mutcount_total=31,mutcount_uniq_rec="u30_r1"]:0.00035330590539638167,(Pathan_HGDP00248_L[&mutcount_total=33,mutcount_uniq_rec="u33_r0"]:0.00037609630136618095,(Punjabi_PJL_HG02654_ERR3242403_L[&mutcount_total=22,mutcount_uniq_rec="u22_r0"]:0.00025071897844850747,Saudi_Arabian_YF15270_GRC182582843_L[&mutcount_total=24,mutcount_uniq_rec="u24_r0"]:0.00027466784295315463)node41[&mutcount_total=0,mutcount_uniq_rec="u0_r0"]:0.00000096260939762831)node40[&mutcount_total=2,mutcount_uniq_rec="u2_r0"]:0.00002278520425030125)node39[&mutcount_total=1,mutcount_uniq_rec="u1_r0"]:0.00001139421586237481)node38[&mutcount_total=1,mutcount_uniq_rec="u1_r0"]:0.00001139318169598770,((Indian_Singapore_SSI006_SS6003405_L[&mutcount_total=4,mutcount_uniq_rec="u4_r0"]:0.00004558895434203298,Indian_Singapore_SSI036_SS6003435_L[&mutcount_total=3,mutcount_uniq_rec="u3_r0"]:0.00003418473082888027)node37[&mutcount_total=30,mutcount_uniq_rec="u30_r0"]:0.00034189249199379542,((Bengali_BEB_HG03920_ERR3243075_L[&mutcount_total=29,mutcount_uniq_rec="u29_r0"]:0.00034197819241115981,(SriLankanTamil_STU_HG03953_ERR3242904_L[&mutcount_total=23,mutcount_uniq_rec="u23_r0"]:0.00026230425347259696,Telugu_ITU_HG04093_ERR3242938_L[&mutcount_total=31,mutcount_uniq_rec="u31_r0"]:0.00035332446777632301)node36[&mutcount_total=0,mutcount_uniq_rec="u0_r0"]:0.00000096260939762831)node35[&mutcount_total=3,mutcount_uniq_rec="u3_r0"]:0.00003417987637136947,(Bahraini_YF03615_GRC15508808_L[&mutcount_total=39,mutcount_uniq_rec="u38_r1"]:0.00044465462036982420,(Saudi_Arabian_YF101151_GRC216467279_L[&mutcount_total=18,mutcount_uniq_rec="u16_r2"]:0.00020511737979304914,((Telugu_ITU_HG03971_ERR3242724_L[&mutcount_total=23,mutcount_uniq_rec="u23_r0"]:0.00026214114310979189,(Telugu_ITU_HG03875_ERR3243145_L[&mutcount_total=23,mutcount_uniq_rec="u23_r0"]:0.00027220886439935241,(Gujarati_GIH_NA21128_ERR3240079_L[&mutcount_total=10,mutcount_uniq_rec="u10_r0"]:0.00011395222297483418,(Gujarati_GIH_NA21109_ERR3240064_L[&mutcount_total=0,mutcount_uniq_rec="u0_r0"]:0.00000096260939762831,Gujarati_GIH_NA21135_ERR3240082_L[&mutcount_total=1,mutcount_uniq_rec="u1_r0"]:0.00000096260939762831)node34[&mutcount_total=8,mutcount_uniq_rec="u8_r0"]:0.00010071844219243743)node33[&mutcount_total=12,mutcount_uniq_rec="u12_r0"]:0.00013850071504714121)node32[&mutcount_total=4,mutcount_uniq_rec="u4_r0"]:0.00003548139640456321)node31[&mutcount_total=0,mutcount_uniq_rec="u0_r0"]:0.00000096260939762831,(SriLankanTamil_STU_HG03990_ERR3243101_L[&mutcount_total=36,mutcount_uniq_rec="u36_r0"]:0.00041031847324844912,(Gujarati_GIH_NA20861_ERR3240009_L[&mutcount_total=27,mutcount_uniq_rec="u25_r2"]:0.00030774206284424550,((Kuwaiti_YF09165_GRC16967065_L[&mutcount_total=4,mutcount_uniq_rec="u4_r0"]:0.00004571509398883384,(Iraqi_IRQ02_ERR2868220_L[&mutcount_total=4,mutcount_uniq_rec="u4_r0"]:0.00004559269037518298,Turkey_LP6008311_B10_L[&mutcount_total=10,mutcount_uniq_rec="u10_r0"]:0.00011394920107489292)node30[&mutcount_total=0,mutcount_uniq_rec="u0_r0"]:0.00000096260939762831)node29[&mutcount_total=16,mutcount_uniq_rec="u16_r0"]:0.00018225632757489475,(Yemen_UAE_YF63048_GRC182999995_L[&mutcount_total=14,mutcount_uniq_rec="u14_r0"]:0.00015953876778823639,(Makrani_HGDP00139_L[&mutcount_total=3,mutcount_uniq_rec="u2_r1"]:0.00003418716122397271,(Balochi_HGDP00078_L[&mutcount_total=5,mutcount_uniq_rec="u4_r1"]:0.00005699593038849283,(Balochi_HGDP00054_L[&mutcount_total=4,mutcount_uniq_rec="u4_r0"]:0.00004557724889657630,Balochi_HGDP00068_L[&mutcount_total=0,mutcount_uniq_rec="u0_r0"]:0.00000096260939762831)node28[&mutcount_total=3,mutcount_uniq_rec="u3_r0"]:0.00003417979889939162)node27[&mutcount_total=1,mutcount_uniq_rec="u1_r0"]:0.00001139159979334288)node26[&mutcount_total=6,mutcount_uniq_rec="u6_r0"]:0.00006835770074144883)node25[&mutcount_total=9,mutcount_uniq_rec="u8_r1"]:0.00010255730465747502)node24[&mutcount_total=1,mutcount_uniq_rec="u1_r0"]:0.00001139144992051327)node23[&mutcount_total=3,mutcount_uniq_rec="u3_r0"]:0.00003417901246335080)node22[&mutcount_total=0,mutcount_uniq_rec="u0_r0"]:0.00000096260939762831)node21[&mutcount_total=0,mutcount_uniq_rec="u0_r0"]:0.00000096260939762831)node20[&mutcount_total=1,mutcount_uniq_rec="u0_r1"]:0.00001139255012469629)node19[&mutcount_total=0,mutcount_uniq_rec="u0_r0"]:0.00000096260939762831)node18[&mutcount_total=1,mutcount_uniq_rec="u1_r0"]:0.00001139276548535889)node17[&mutcount_total=0,mutcount_uniq_rec="u0_r0"]:0.00000096260939762831)node16[&mutcount_total=0,mutcount_uniq_rec="u0_r0"]:0.00000096260939762831)node15[&mutcount_total=1,mutcount_uniq_rec="u1_r0"]:0.00001139303019762980)node14[&mutcount_total=0,mutcount_uniq_rec="u0_r0"]:0.00000096260939762831)node13[&mutcount_total=1,mutcount_uniq_rec="u1_r0"]:0.00001136732724544406)node12[&mutcount_total=12,mutcount_uniq_rec="u11_r1"]:0.00014816154503578317)node11[&mutcount_total=9,mutcount_uniq_rec="u9_r0"]:0.00010254924701101212)node10[&mutcount_total=0,mutcount_uniq_rec="u0_r0"]:0.00000096260939762831)node9[&mutcount_total=65,mutcount_uniq_rec="u64_r1"]:0.00072967426531925445)node8[&mutcount_total=14,mutcount_uniq_rec="u13_r1"]:0.00015932727485232754)node7[&mutcount_total=159,mutcount_uniq_rec="u158_r1"]:0.00185100583839400003)node6[&mutcount_total=20,mutcount_uniq_rec="u20_r0"]:0.00023769551988530753)node5[&mutcount_total=13,mutcount_uniq_rec="u13_r0"]:0.00014810040944262211)node4[&mutcount_total=6,mutcount_uniq_rec="u6_r0"]:0.00006835982398443785)node3[&mutcount_total=3,mutcount_uniq_rec="u3_r0"]:0.00000096260939762831)node2:0.00793878392274515246;
end;
