# Supplementary material for: Human Y chromosome haplogroup L1-M22 traces Neolithic expansion in West Asia and supports the Elamite and Dravidian connection
Source: iScience. 2024 May 17;27(6):110016. doi: 10.1016/j.isci.2024.110016 (PMC11177204; doi:10.1016/j.isci.2024.110016)
Supplement: Table S1. Population frequencies of haplogroup L-M20 and its branches, related Figure 1 — The populations are grouped according to the geographic regions. n1 - sample size, n2 - number of L-M20s. Underscore in the frequency columns means the marker is not genotyped, while in geographic coordinate columns, underscore means the population is not used in the spatial frequency maps. [file mmc4.xlsx]

## Sheet: Table S1
Table S1. Population frequencies of haplogroup L-M20 and its branches, related to Figure 1 The populations are grouped according to the geographic regions. n1 - sample size, n2 - number of L-M20s. Underscore in the frequency columns means the marker is not genotyped, while in geographic coordinate columns, underscore means the population is not used in the spatial frequency maps.
Region	Population/Country	n1	n2	n2, %	L-M76, n	L-M76, %	L-M317, n	L-M317, %	L-M357, n	L-M357, %	L*, n	L*, %	References	Latitude	Longitude
West Asia	Arabs, Khuzestan, Iran	57	1	1.75439	0	0	1	1.75439	0	0	0	0	Grugni et al., 2012	31.41	48.55
West Asia	Arabs, United Arab Emirates	188	5	2.65957	4	2.12766	0	0	1	0.531915	0	0	Cadenas et al., 2008; Almarri et al., 2021	23.51	54.43
West Asia	Armenians, Ararat Valley	110	1	0.909091	0	0	_	_	0	0	_	_	Herrera et al., 2012	40.18	43.93
West Asia	Armenians, central Armenian Highland	200	1	0.5	0	0	1	0.5	0	0	0	0	Hovhannisyan et al., 2014; Platt et al., 2017	39.74	43.06
West Asia	Armenians, eastern Armenian Highland	210	2	0.952381	0	0	1	0.47619	1	0.47619	0	0	Hovhannisyan et al., 2014	39.56	46.52
West Asia	Armenians, Gardman	96	1	1.04167	0	0	_	_	0	0	_	_	Herrera et al., 2012	40.98	45.79
West Asia	Armenians, Iran	34	2	5.88235	0	0	1	2.94118	1	2.94118	0	0	Grugni et al., 2012	_	_
West Asia	Armenians, Salmast, Iran	199	4	2.01005	0	0	0	0	1	0.502513	3	1.50754	Hovhannisyan et al., 2014	38.19	44.75
West Asia	Armenians, Sasun	104	4	3.84615	0	0	_	_	0	0	_	_	Herrera et al., 2012	38.38	41.43
West Asia	Armenians, southeastern Turkey	126	1	0.793651	_	_	_	_	_	_	_	_	Platt et al., 2017	_	_
West Asia	Armenians, Van	103	2	1.94175	0	0	_	_	0	0	_	_	Herrera et al., 2012	38.47	43.39
West Asia	Armenians, western Armenian Highland	148	3	2.02703	2	1.35135	1	0.675676	0	0	0	0	Hovhannisyan et al., 2014	37.92	39.37
West Asia	Armenians, Yerevan and nearby regions	400	6	1.5	0	0	4	1	1	0.25	1	0.25	This study	40.22	44.57
West Asia	Armenians, Yerevan	21	1	4.7619	_	_	_	_	_	_	_	_	Zerjal et al., 2002	_	_
West Asia	Armenians	57	1	1.75439	0	0	1	1.75439	0	0	0	0	Yunusbayev et al., 2012	_	_
West Asia	Assyrians, Iran	48	0	0	0	0	0	0	0	0	0	0	Grugni et al., 2012	36.98	45.24
West Asia	Azaris, Azarbaijan-Garbi, Iran	63	1	1.5873	0	0	0	0	1	1.5873	0	0	Grugni et al., 2012	36.99	45.84
West Asia	Azeris, Iran	318	9	2.83019	4	1.25786	3	0.943396	1	0.314465	1	0.314465	This study; Di Cristofaro et al., 2013	38.06	46.64
West Asia	Bahrainis	40	2	5	2	5	0	0	0	0	0	0	Platt et al., 2017	26.081	50.54
West Asia	Baluchis, Sistan Va Baluchestan, Iran	24	4	16.6667	2	8.33333	0	0	2	8.33333	0	0	Grugni et al., 2012	27.61	60.64
West Asia	Bedouins, Negev, Israel	59	0	0	0	0	0	0	0	0	0	0	Nebel et al., 2001 AJHG; Lippold et al., 2014, updated from Cann et al., 2002	31	35
West Asia	Druzes	289	18	6.22837	_	_	_	_	_	_	_	_	Shlush et al., 2008; Lippold et al., 2014, updated from Cann et al., 2002	33.11	35.55
West Asia	Iranians, Gilan, Iran	91	2	2.1978	1	1.0989	0	0	1	1.0989	0	0	Grugni et al., 2012; Di Cristofaro et al., 2013	37.26	49.49
West Asia	Iranians, northern	62	3	4.83871	1	1.6129	0	0	2	3.22581	0	0	Regueiro et al., 2006; Di Cristofaro et al., 2013	36	51
West Asia	Iranians, southern	126	9	7.14286	4	3.1746	1	0.793651	4	3.1746	0	0	Regueiro et al., 2006; Di Cristofaro et al., 2013	30.5	55
West Asia	Iranians, Hormozgan, Iran	192	18	9.375	11	5.72917	7	3.64583	0	0	0	0	Grugni et al., 2012	27.69	56.08
West Asia	Iraqis, Baghdad, Iraq	154	1	0.649351	_	_	_	_	_	_	_	_	Al-Zahery et al., 2011	33.33	44.36
West Asia	Jews, Ashkenazi	129	1	0.775194	0	0	1	0.775194	0	0	0	0	Nebel et al., 2001 AJHG; Carmi et al., 2014	31.8	34.9
West Asia	Jews, Cohens	215	1	0.465116	_	_	_	_	_	_	_	_	Hammer et al., 2009	_	_
West Asia	Jews, Israyelites	737	9	1.22117	_	_	_	_	_	_	_	_	Hammer et al., 2009	31.8	34.9
West Asia	Jews, Kurdish	99	1	1.0101	_	_	_	_	_	_	_	_	Nebel et al., 2001 AJHG	31.8	34.9
West Asia	Jews, Sephardic	78	0	0	0	0	0	0	0	0	0	0	Nebel et al., 2001 AJHG	_	_
West Asia	Jordanians	274	1	0.364964	1	0.364964	0	0	0	0	0	0	Platt et al., 2017, updated from El-Sibai et al., 2009	31.33	36.28
West Asia	Kurds, northern Iraq	95	3	3.15789	_	_	_	_	_	_	_	_	Nebel et al., 2001 AJHG	36.193	44.019
West Asia	Kurds and Iranians, Kurdestan, Iran	84	5	5.95238	2	2.38095	1	1.19048	1	1.19048	1	1.19048	Grugni et al., 2012; Di Cristofaro et al., 2013	35.71	47.05
West Asia	Kurds, Kermanshah, Iran	25	2	8	_	_	_	_	_	_	_	_	Malyarchuk et al., 2013	34.35	47.1
West Asia	Kuwaitis	187	3	1.60428	_	_	_	_	_	_	_	_	Platt et al., 2017, updated from El-Sibai et al., 2009 and Mohammad et al., 2009	29.46	47.51
West Asia	Lazis, Turkey	36	15	41.6667	0	0	15	41.6667	0	0	0	0	Balanovsky et al., 2017	41.33	41.58
West Asia	Lebanese	320	12	3.75	4	1.25	8	2.5	0	0	0	0	Platt et al., 2017, updated from Zalloua et al., 2008	33.88	35.85
West Asia	Iranians, Lorestan, Iran	50	2	4	0	0	2	4	0	0	0	0	Grugni et al., 2012	33.51	48.22
West Asia	Marsh Arabs, Iraq	143	1	0.699301	_	_	_	_	_	_	_	_	Al-Zahery et al., 2011	31.58	47.47
West Asia	Iranians, Mazandaran, Iran	85	1	1.17647	0	0	1	1.17647	0	0	0	0	Grugni et al., 2012; Di Cristofaro et al., 2013	36.34	52.49
West Asia	Omanis	121	1	0.826446	_	_	_	_	_	_	_	_	Luis et al., 2004	20.22	56.05
West Asia	Palestinians	16	0	0	0	0	0	0	0	0	0	0	Lippold et al., 2014, updated from Cann et al., 2002	31.88	35.22
West Asia	Palestinians, Akka	194	0	0	0	0	0	0	0	0	0	0	Platt et al., 2017, updated from El-Sibai et al., 2009	32.92	35.08
West Asia	Persians, Fars and Isfahan, Iran	97	5	5.15464	2	2.06186	1	1.03093	2	2.06186	0	0	Grugni et al., 2012; Di Cristofaro et al., 2013	29.81	52.29
West Asia	Persians, Khorasan, Iran	79	2	2.53165	0	0	0	0	2	2.53165	0	0	Grugni et al., 2012; Di Cristofaro et al., 2013	35.89	59.06
West Asia	Persians, Khorasan and Kerman, Iran	77	7	9.09091	_	_	_	_	_	_	_	_	Malyarchuk et al., 2013	33.688	59.177
West Asia	Persians, Yazd, Iran	46	2	4.34783	1	2.17391	0	0	1	2.17391	0	0	Grugni et al., 2012	31.89	54.34
West Asia	Persians, Zoroastrians, Yazd and Tehran, Iran	47	2	4.25532	0	0	2	4.25532	0	0	0	0	Grugni et al., 2012	32.32	53.78
West Asia	Qataris	125	4	3.2	2	1.6	0	0	2	1.6	0	0	Cadenas et al., 2008; Rodriguez-Flores et al., 2016	25.24	51.17
West Asia	Saudi Arabians	179	4	2.23464	3	1.67598	0	0	1	0.558659	0	0	Abu-Amero et al., 2009; Almarri et al., 2021	24.73	46.72
West Asia	Syrians	366	19	5.19126	_	_	_	_	_	_	_	_	Platt et al., 2017, updated from Zalloua et al., 2008	35.54	37.05
West Asia	Turkey, Balkans	35	2	5.71429	0	0	2	5.71429	0	0	0	0	Kars et al., 2021	41.3	27.3
West Asia	Turkey, western	52	1	1.92308	0	0	1	1.92308	0	0	0	0	Kars et al., 2021	38.5	29.1
West Asia	Turkey, northern	92	4	4.34783	0	0	4	4.34783	0	0	0	0	Kars et al., 2021	40.6	37.8
West Asia	Turkey, central	41	1	2.43902	0	0	1	2.43902	0	0	0	0	Kars et al., 2021	38.8	35.1
West Asia	Turkey, eastern	110	8	8.18182	0	0	6	5.45455	1	0.909091	1	0.909091	Kars et al., 2021	38.5	41
West Asia	Turkey, southern	40	2	5	2	5	0	0	0	0	0	0	Kars et al., 2021	37.1	34.9
West Asia	Turkey, uncertain	69	5	5.7971	0	0	5	7.24638	0	0	0	0	Kars et al., 2021	39	38
West Asia	Turkmens, Golestan, Iran	68	4	5.88235	0	0	0	0	4	5.88235	0	0	Grugni et al., 2012	37.25	54.98
West Asia	Yemenis	126	0	0	0	0	0	0	0	0	0	0	Cadenas et al., 2008; Haber et al., 2019; Almarri et al., 2021	15.69	46.97
West Asia	Yezdis, Armenia	10	0	0	0	0	0	0	0	0	0	0	This study	_	_
Caucasus	Abazins	88	2	2.27273	0	0	2	2.27273	0	0	0	0	Yunusbayev et al., 2012	44.117	41.831
Caucasus	Abkhazians	220	10	4.54545	0	0	10	4.54545	0	0	0	0	Balanovsky et al., 2011; Yunusbayev et al., 2012	43.05	41.05
Caucasus	Adyghes	154	4	2.5974	1	0.649351	3	1.94805	0	0	0	0	Yunusbayev et al., 2012	44.603	40.089
Caucasus	Andis	49	0	0	0	0	0	0	0	0	0	0	Yunusbayev et al., 2012	42.734	46.316
Caucasus	Avars	159	7	4.40252	0	0	7	4.40252	0	0	0	0	Balanovsky et al., 2011; Yunusbayev et al., 2012; Karmin et al., 2015	42.6	46.6
Caucasus	Azeris, Baku, Azerbaijan	19	0	0	0	0	0	0	0	0	0	0	Zerjal et al., 2002	40.436	49.816
Caucasus	Bagvalals	28	0	0	0	0	0	0	0	0	0	0	Yunusbayev et al., 2012	42.516	46.181
Caucasus	Balkars	135	0	0	0	0	0	0	0	0	0	0	Yunusbayev et al., 2012	43.316	43.616
Caucasus	Chamalals	27	1	3.7037	0	0	1	3.7037	0	0	0	0	Yunusbayev et al., 2012	42.535	46.05
Caucasus	Chechens	165	29	17.5758	0	0	3	1.81818	26	15.7576	0	0	Yunusbayev et al., 2012	43.309	45.678
Caucasus	Chechens, Chechen Republic, Russia	118	8	6.77966	0	0	0	0	8	6.77966	0	0	Balanovsky et al., 2011	43.2	45.98
Caucasus	Chechens, Republic of Dagestan, Russia	100	14	14	0	0	0	0	14	14	0	0	Balanovsky et al., 2011	43.32	46.55
Caucasus	Chechens, Republic of Ingushetia, Russia	112	1	0.892857	0	0	0	0	1	0.892857	0	0	Balanovsky et al., 2011	43.2	45.2
Caucasus	Cherkessians	126	0	0	0	0	0	0	0	0	0	0	Yunusbayev et al., 2012	44.035	41.767
Caucasus	Circassians	142	1	0.704225	1	0.704225	0	0	0	0	0	0	Balanovsky et al., 2011	43.8	41.75
Caucasus	Dargins	168	0	0	0	0	0	0	0	0	0	0	Balanovsky et al., 2011; Yunusbayev et al., 2012	42.26	47.469
Caucasus	Georgians-Mingrelians, Samegrelo, Georgia	429	25	5.82751	0	0	25	5.82751	0	0	0	0	Yunusbayev et al., 2012; Schurr et al., 2023	42.315	42.021
Caucasus	Georgians	66	1	1.51515	0	0	0	0	1	1.51515	0	0	Battaglia et al., 2009	41.72	44.81
Caucasus	Georgians, Eastern Georgia	54	0	0	0	0	0	0	0	0	0	0	Balanovsky et al., 2017	42.4	45
Caucasus	Georgians-Imeretians, Imereti, Georgia	62	2	3.22581	0	0	2	3.22581	0	0	0	0	Balanovsky et al., 2017	42.17	42.9
Caucasus	Georgians, Kazbegi, Georgia	26	0	0	0	0	0	0	0	0	0	0	Zerjal et al., 2002	42.669	44.539
Caucasus	Georgians-Svanetians, Georgia	25	0	0	0	0	0	0	0	0	0	0	Zerjal et al., 2002	42.904	42.768
Caucasus	Ingushes	248	13	5.24194	0	0	0	0	13	5.24194	0	0	Balanovsky et al., 2011; Yunusbayev et al., 2012	43.224	45.041
Caucasus	Kabardins	140	1	0.714286	0	0	0	0	1	0.714286	0	0	Yunusbayev et al., 2012	43.485	43.606
Caucasus	Kaitaks	33	0	0	0	0	0	0	0	0	0	0	Balanovsky et al., 2011	42.15	47.63
Caucasus	Kalmyks	275	1	0.363636	_	_	_	_	_	_	_	_	Derenko et al., 2006; Balinova et al., 2019	46.3	44.28
Caucasus	Kara Nogays	76	0	0	0	0	0	0	0	0	0	0	Yunusbayev et al., 2012	44.178	45.694
Caucasus	Karachays	69	0	0	0	0	0	0	0	0	0	0	Yunusbayev et al., 2012	43.775	41.914
Caucasus	Kubachis	65	0	0	0	0	0	0	0	0	0	0	Balanovsky et al., 2011	42.08	47.58
Caucasus	Kuban Nogays	87	0	0	0	0	0	0	0	0	0	0	Yunusbayev et al., 2012	44.351	41.931
Caucasus	Kumyks	74	0	0	0	0	0	0	0	0	0	0	Yunusbayev et al., 2012; Karmin et al., 2015	43.608	46.498
Caucasus	Lezgins, Russia	114	0	0	0	0	0	0	0	0	0	0	Balanovsky et al., 2011; Yunusbayev et al., 2012; Karmin et al., 2015	41.59	47.772
Caucasus	Lezgins, Azerbaijan	12	0	0	0	0	0	0	0	0	0	0	Zerjal et al., 2002	41.161	47.754
Caucasus	North Ossetians	132	1	0.757576	0	0	1	0.757576	0	0	0	0	Yunusbayev et al., 2012	43.03	44.673
Caucasus	North Ossetsians, Alagirskii, Irafskii, Prigorodnyi districts, Republic of North Ossetia – Alania, Russia	230	2	0.869565	0	0	2	0.869565	0	0	0	0	Balanovsky et al., 2011	42.9	44.47
Caucasus	North Ossetsians, Digorskii district, Republic of North Ossetia – Alania, Russia	127	1	0.787402	1	0.787402	0	0	0	0	0	0	Balanovsky et al., 2011	43.12	43.55
Caucasus	Shapsugs	100	2	2	0	0	0	0	0	0	2	2	Balanovsky et al., 2011	44.15	39.12
Caucasus	South Ossetians	36	0	0	0	0	0	0	0	0	0	0	Zerjal et al., 2002; Yunusbayev et al., 2012	42.225	43.964
Caucasus	Tabasarans	45	0	0	0	0	0	0	0	0	0	0	Yunusbayev et al., 2012; Karmin et al., 2015	41.95	47.952
Caucasus	Tats	10	2	20	0	0	2	20	0	0	0	0	Yunusbayev et al., 2012	_	_
South Asia	Afghanistanians, northern Afghanistan	44	11	25	1	2.27273	_	_	9	20.4545	_	_	Lacau et al., 2012	34.75	65.56
South Asia	Afghanistanians, southern Afghanistan	146	7	4.79452	1	0.684932	0	0	6	4.10959	0	0	Lacau et al., 2012	31.25	64.44
South Asia	Andamanese, Andaman Islands, India	53	1	1.88679	_	_	_	_	_	_	_	_	Thangaraj et al., 2003; Mondal et al., 2017	12.61	92.83
South Asia	Balochis, Pakistan	24	5	20.8333	4	16.6667	0	0	1	4.16667	0	0	Bergström et al., 2020, updated from Sengupta et al., 2006	30.4987	66.5
South Asia	Bengalis, Bangladesh	42	2	4.7619	1	2.38095	0	0	1	2.38095	0	0	Poznik et al., 2016	23.92	90.23
South Asia	Brahuis, Pakistan	25	2	8	1	4	0	0	1	4	0	0	Sengupta et al., 2006	30.501	66.5
South Asia	Burushos, Pakistan	20	3	15	0	0	0	0	3	15	0	0	Sengupta et al., 2006	36.4984	74
South Asia	Hazaras, Pakistan	25	0	0	0	0	0	0	0	0	0	0	Sengupta et al., 2006	33.4986	70
South Asia	Indians, Adilabad, Telangana	250	22	8.8	_	_	_	_	_	_	_	_	Thanseem et al., 2006	19.67	78.53
South Asia	Indians, Andhra Pradesh	457	50	10.9409	43	9.40919	_	_	_	_	_	_	Watkins et al., 2008, updated from Bamshad et al., 2001; Kivisild et al., 2003; Sahoo et al., 2006 PNAS	15.4	79.2
South Asia	Indians, Bihar	96	0	0	0	0	0	0	0	0	0	0	Sahoo et al., 2006 PNAS	24.75	86.4
South Asia	Indians, Central India	71	2	2.8169	2	2.8169	0	0	0	0	0	0	Sengupta et al., 2006	21.38	78.53
South Asia	Indians, East India	128	0	0	0	0	0	0	0	0	0	0	Sengupta et al., 2006	21.11	84.62
South Asia	Indians, Gujarat, India	371	17	4.58221	17	4.58221	0	0	0	0	0	0	Kivisild et al., 2003; Khurana et al., 2014; Poznik et al., 2016	23	72
South Asia	Indian Gujjars	57	32	56.1404	29	50.8772	0	0	3	5.26316	0	0	updated from Pathak et al., 2018	26.9	75.8
South Asia	Indian Bropkas, Dah-Hanu, Leh, Jammu&Kashmir, India	75	47	62.6667	0	0	0	0	47	62.6667	0	0	Syama et al., 2019	34.628	76.336
South Asia	Indians, Jharkhand	65	0	0	0	0	0	0	0	0	0	0	Sahoo et al., 2006 PNAS	23.47	85.13
South Asia	Indian Kambojs	52	9	17.3077	1	1.92308	8	15.3846	0	0	0	0	updated from Pathak et al., 2018	24.58	73.68
South Asia	Indians, Karnataka	281	52	18.5053	48	17.0819	0	0	4	1.42349	0	0	Chennakrishnaiah et al., 2013; Rowold et al., 2020	13.99	77.14
South Asia	Indians, Karnataka south	67	11	16.4179	11	16.4179	0	0	0	0	0	0	Biddanda et al., 2022 bioRxiv	12.36	75.77
South Asia	Indians, Kerala	65	8	12.3077	2	3.07692	_	_	_	_	_	_	Sahoo et al., 2006 PNAS	10.2	76.6
South Asia	Indians, Nairs, Kerala	32	2	6.25	1	3.125	0	0	1	3.125	0	0	Biddanda et al., 2022 bioRxiv	10.57	76.33
South Asia	Indians, Maharashtra	123	13	10.5691	0	0	_	_	_	_	_	_	Sahoo et al., 2006 PNAS	19	76
South Asia	Indians, Madhya Pradesh	153	1	0.653595	_	_	_	_	_	_	_	_	Sharma et al., 2012	23.515	78.492
South Asia	Indians, Meghalaya	424	0	0	0	0	0	0	0	0	0	0	Reddy et al., 2007	25.49	91.25
South Asia	Indians, North India	129	5	3.87597	1	0.775194	0	0	2	1.55039	2	1.55039	Sengupta et al., 2006; Fornarino et al., 2009	27.97	77.17
South Asia	Indians, Northeast India	143	0	0	0	0	0	0	0	0	0	0	Sengupta et al., 2006; Sahoo et al., 2006 PNAS	24.5	92.5
South Asia	Indians, Orissa	107	6	5.60748	1	0.934579	_	_	_	_	_	_	Sahoo et al., 2006 PNAS	19.84	83.47
South Asia	Indian Panjabis	66	8	12.1212	8	12.1212	0	0	0	0	0	0	Kivisild et al., 2003	30.7	75.6
South Asia	Indian Parsis, Mumbai, Maharashtra, India	84	18	21.4286	_	_	_	_	_	_	_	_	Chaubey et al., 2017	_	_
South Asia	Indian Rors	139	41	29.4964	2	1.43885	0	0	39	28.0576	0	0	updated from Pathak et al., 2018	29.97	76.84
South Asia	Indians, South India 1	332	41	12.3494	40	12.0482	0	0	1	0.301205	0	0	Sengupta et al., 2006; Fornarino et al., 2009	14.61	77.26
South Asia	Indians, South India 2	51	7	13.7255	6	11.7647	1	1.96078	0	0	0	0	Karafet et al., 2018	13	80
South Asia	Indian Telugus	60	8	13.3333	6	10	0	0	2	3.33333	0	0	Poznik et al., 2016	17.6	79.3
South Asia	Indians, Tamil Nadu	222	20	9.00901	16	7.20721	_	_	_	_	_	_	Sahoo et al., 2006 PNAS; Watkins et al., 2008	10.4	78.24
South Asia	Indians, Uttar Pradesh, Janipur	141	3	2.12766	3	2.12766	0	0	0	0	0	0	Zerjal et al., 2007	30.15	77.76
South Asia	Indians, Hindus and Muslims, Uttar Pradesh	560	15	2.67857	_	_	_	_	_	_	_	_	Zhao et al., 2009	26.683	80.089
South Asia	Indians, West Bengal	130	2	1.53846	0	0	_	_	_	_	_	_	Kivisild et al., 2003; Sahoo et al., 2006 PNAS	22.63	88
South Asia	Indians, West India	102	13	12.7451	13	12.7451	0	0	0	0	0	0	Kivisild et al., 2003; Sengupta et al., 2006	19.09	74.4
South Asia	Kalashes, Pakistan	20	5	25	0	0	0	0	5	25	0	0	Sengupta et al., 2006	35.9937	71.5
South Asia	Makranis, Pakistan	20	4	20	2	10	2	10	0	0	0	0	Sengupta et al., 2006	26	64
South Asia	Pakistanis, Buner and Swabi, Pakistan	678	48	7.07965	_	_	_	_	_	_	_	_	Tariq et al., 2022	34.1241	72.4613
South Asia	Pakistanis, Dir and Swat, Pakistan	100	13	13	_	_	_	_	_	_	_	_	Ullah et al., 2017	35.28	72.29
South Asia	Parsis, Karachi, Pakistan	90	16	17.7778	_	_	_	_	_	_	_	_	Chaubey et al., 2017	_	_
South Asia	Pashtuns, Afghanistan	87	6	6.89655	4	4.5977	1	1.14943	1	1.14943	0	0	Di Cristofaro et al., 2013	36.44	68.77
South Asia	Pathans, Pakistan	20	2	10	1	5	0	0	1	5	0	0	Bergström et al., 2020, updated from Sengupta et al., 2006	33.487	70.5
South Asia	Pathans, Pakistan	270	16	5.92593	_	_	_	_	_	_	_	_	Lee et al., 2014	33.487	70.5
South Asia	Punjabis, Lahore, Pakistan	48	2	4.16667	2	4.16667	0	0	0	0	0	0	Poznik et al., 2016	31.49	74.35
South Asia	Sindhis, Pakistan	20	2	10	0	0	0	0	2	10	0	0	Sengupta et al., 2006	25.4906	69
South Asia	Sri Lankans	94	17	18.0851	13	13.8298	0	0	4	4.25532	0	0	Kivisild et al., 2003; Poznik et al., 2016	7.83	80.67
South Asia	Tamang, Newar, and Kathmandu, Nepal	188	0	0	0	0	0	0	0	0	0	0	Gayden et al., 2007	27.86	85.38
South Asia	Tharus, Uttarkhand, India	45	3	6.66667	3	6.66667	0	0	0	0	0	0	Chaubey et al., 2014	29.19	79.96
South Asia	Tharus, Uttar Pradesh, India	127	7	5.51181	7	5.51181	0	0	0	0	0	0	Chaubey et al., 2014	26.87	83.61
South Asia	Tharus, Allahabad, Uttar Pradesh, India	37	6	16.2162	6	16.2162	0	0	0	0	0	0	Chaubey et al., 2014	25.453	81.844
South Asia	Tharus 1, Nepal	171	4	2.33918	4	2.33918	0	0	0	0	0	0	Fornarino et al., 2009	27.36	85.74
South Asia	Tharus 2, Nepal	31	0	0	0	0	0	0	0	0	0	0	Chaubey et al., 2014	27.9	82.9
Europe	Albanians	55	0	0	0	0	0	0	0	0	0	0	Battaglia et al., 2009, updated from Semino et al., 2004	41.33	19.82
Europe	Albanians, FYROM	64	0	0	0	0	0	0	0	0	0	0	Battaglia et al., 2009	41.87	20.94
Europe	Bashkirs, Burzyansky District, Bashkortostan, Russia	58	0	0	0	0	0	0	0	0	0	0	Trofimova, PhD thesis, 2015, in Russian	53.19	57.54
Europe	Basques, Spain and France	58	0	0	0	0	0	0	0	0	0	0	Capelli et al., 2003; Lippold et al., 2014	43	-1
Europe	Belarusians	565	0	0	0	0	0	0	0	0	0	0	Kushniarevich et al., 2013	53.73	28.2
Europe	Belgians, Flanders, Belgium	773	4	0.517464	3	0.388098	1	0.129366	0	0	0	0	Larmuseau et al., 2014	51.02	4.22
Europe	Bessermenians, Udmurtia, Russia	53	0	0	0	0	0	0	0	0	0	0	Trofimova, PhD thesis, 2015, in Russian	57.13	51.3
Europe	Bosniacs, Bosnia	84	0	0	0	0	0	0	0	0	0	0	Battaglia et al., 2009	43.86	18.41
Europe	British, Channel Islands	128	0	0	0	0	0	0	0	0	0	0	Capelli et al., 2003	49.44	-2.58
Europe	British, Chippenham	51	0	0	0	0	0	0	0	0	0	0	Capelli et al., 2003	51.52	-0.64
Europe	British, Cornwall	52	0	0	0	0	0	0	0	0	0	0	Capelli et al., 2003	50.52	-4.62
Europe	British, Dorchester	73	0	0	0	0	0	0	0	0	0	0	Capelli et al., 2003	50.71	-2.44
Europe	British, Durness	51	0	0	0	0	0	0	0	0	0	0	Capelli et al., 2003	58.57	-4.75
Europe	British, Faversham	55	0	0	0	0	0	0	0	0	0	0	Capelli et al., 2003	51.32	0.89
Europe	British, Haverfordwest	59	0	0	0	0	0	0	0	0	0	0	Capelli et al., 2003	51.86	-5
Europe	British, Isle of Man	62	0	0	0	0	0	0	0	0	0	0	Capelli et al., 2003	54.22	-4.54
Europe	British, Llanidloes	57	0	0	0	0	0	0	0	0	0	0	Capelli et al., 2003	52.45	-3.54
Europe	British, Midhurst	80	0	0	0	0	0	0	0	0	0	0	Capelli et al., 2003	50.98	-0.73
Europe	British, Morpeth	95	0	0	0	0	0	0	0	0	0	0	Capelli et al., 2003	55.17	-1.69
Europe	British, Norfolk	121	0	0	0	0	0	0	0	0	0	0	Capelli et al., 2003	52.64	0.97
Europe	British, Oban	42	0	0	0	0	0	0	0	0	0	0	Capelli et al., 2003	56.41	-5.47
Europe	British, Orkney	121	0	0	0	0	0	0	0	0	0	0	Capelli et al., 2003	58.97	-3.15
Europe	British, Penrith	90	0	0	0	0	0	0	0	0	0	0	Capelli et al., 2003	54.66	-2.75
Europe	British, Pitlochry	41	0	0	0	0	0	0	0	0	0	0	Capelli et al., 2003	56.7	-3.73
Europe	British, Shetland	63	0	0	0	0	0	0	0	0	0	0	Capelli et al., 2003	60.32	-1.27
Europe	British, Southwell	70	0	0	0	0	0	0	0	0	0	0	Capelli et al., 2003	53.08	-0.96
Europe	British, Stonehaven	44	0	0	0	0	0	0	0	0	0	0	Capelli et al., 2003	56.96	-2.21
Europe	British, Uttoxeter	84	0	0	0	0	0	0	0	0	0	0	Capelli et al., 2003	52.9	-1.87
Europe	British, Western Isles	88	0	0	0	0	0	0	0	0	0	0	Capelli et al., 2003	58.08	-6.82
Europe	British, York	46	0	0	0	0	0	0	0	0	0	0	Capelli et al., 2003	53.95	-1.09
Europe	British, England and Scotland	46	0	0	0	0	0	0	0	0	0	0	Poznik et al., 2016	53.97	-1.74
Europe	Bulgarians	808	2	0.247525	_	_	_	_	_	_	_	_	Karachanak et al., 2013	42.61	25.09
Europe	Bulgarians, northeastern	100	0	0	0	0	0	0	0	0	0	0	Martinez-Cruz et al., 2012	43.6	26.87
Europe	Chuvashes, Cheboksry, Russia	43	0	0	0	0	0	0	0	0	0	0	Trofimova, PhD thesis, 2015, in Russian	56.11	47.23
Europe	Corsicans, Corsica, France	321	0	0	0	0	0	0	0	0	0	0	Di Cristofaro et al., 2018	42.17	9.14
Europe	Croatians, Bosnia	90	0	0	0	0	0	0	0	0	0	0	Battaglia et al., 2009	44.97	16.07
Europe	Croatians, Cres, Croatia	99	0	0	0	0	0	0	0	0	0	0	Šarac et al., 2016	44.84	14.41
Europe	Croatians, Dubrovnik, Croatia	179	0	0	0	0	0	0	0	0	0	0	Šarac et al., 2016	42.65	18.09
Europe	Croatians, Dugi otok, Croatia	44	0	0	0	0	0	0	0	0	0	0	Šarac et al., 2016	43.97	15.09
Europe	Croatians, Mljet, Croatia	39	0	0	0	0	0	0	0	0	0	0	Šarac et al., 2016	42.75	17.53
Europe	Croatians, Osijek	29	0	0	0	0	0	0	0	0	0	0	Battaglia et al., 2009	45.55	18.69
Europe	Croatians, Pag, Croatia	33	0	0	0	0	0	0	0	0	0	0	Šarac et al., 2016	44.43	15.05
Europe	Croatians, Pašman, Croatia	42	0	0	0	0	0	0	0	0	0	0	Šarac et al., 2016	43.95	15.36
Europe	Croatians, Ugljan, Croatia	68	0	0	0	0	0	0	0	0	0	0	Šarac et al., 2016	44.09	15.15
Europe	Croatians, Vis, Croatia	47	0	0	0	0	0	0	0	0	0	0	Šarac et al., 2016	43.05	16.16
Europe	Croatians, Zagreb	89	0	0	0	0	0	0	0	0	0	0	Battaglia et al., 2009	45.8	15.97
Europe	Croatians, Žumberak, Croatia	44	0	0	0	0	0	0	0	0	0	0	Šarac et al., 2016	45.77	15.42
Europe	Czechs	75	0	0	0	0	0	0	0	0	0	0	Battaglia et al., 2009	50.08	14.45
Europe	Danish, Danmark	50	0	0	0	0	0	0	0	0	0	0	Maretty et al., 2017	55.69	12.58
Europe	Danish/Germans	190	0	0	0	0	0	0	0	0	0	0	Capelli et al., 2003	54.87	9.14
Europe	Dutch	2085	1	0.0479616	_	_	_	_	_	_	_	_	Altena et al., 2020	52.04	5.41
Europe	Estonia	9109	3	0.0329345	_	_	_	_	_	_	_	_	Ilumäe et al., 2021	58.7	25.6
Europe	Finnish	1081	0	0	0	0	0	0	0	0	0	0	Poznik et al., 2016; Ilumäe et al., 2021	62.38	26.37
Europe	French, Provence, France	259	0	0	0	0	0	0	0	0	0	0	Di Cristofaro et al., 2018	43.2964	5.36977
Europe	Germans, Bavaria, Germany	218	0	0	0	0	0	0	0	0	0	0	Rębała et al., 2013, updated from Rębała et al., 2007	48.35	10.9
Europe	Germans, Mecklenburg, Germany	131	0	0	0	0	0	0	0	0	0	0	Rębała et al., 2013, updated from Rębała et al., 2007	53.65	12.67
Europe	Germany	213	0	0	0	0	0	0	0	0	0	0	Ilumäe et al., 2021	50.8	10.6
Europe	Greeks	142	2	1.40845	0	0	2	1.40845	0	0	0	0	Battaglia et al., 2009, updated from Semino et al., 2004; Haber et al., 2016	39.1	21.9
Europe	Greeks, Crete, Greece	193	1	0.518135	_	_	_	_	_	_	_	_	King et al., 2008	35.18	24.96
Europe	Greeks, Cyprus, Greece	631	12	1.90174	_	_	_	_	_	_	_	_	Voskarides et al., 2016	35	33.11
Europe	Greeks, FYROM	57	0	0	0	0	0	0	0	0	0	0	Battaglia et al., 2009	41.35	22.41
Europe	Greeks, Lerna/Franchthi, Greece	57	0	0	0	0	0	0	0	0	0	0	King et al., 2008	37.56	22.94
Europe	Greeks, Nea Nikomidia, Greece	57	1	1.75439	_	_	_	_	_	_	_	_	King et al., 2008	40.58	22.25
Europe	Greeks, Sesklo/Dimini, Greece	57	0	0	0	0	0	0	0	0	0	0	King et al., 2008	39.37	22.9
Europe	Hungarians	245	0	0	0	0	0	0	0	0	0	0	Battaglia et al., 2009; Martinez-Cruz et al., 2012	47.4	20
Europe	Hungarians, Baranja, Chroatia	81	1	1.23457	_	_	_	_	_	_	_	_	Borbély et al., 2023	45.736	18.715
Europe	Hungarians, Bodrogköz, Hungary	147	0	0	0	0	0	0	0	0	0	0	Pamjav et al., 2017	48.3	21.86
Europe	Hungarians, Rétköz, Hungary	106	0	0	0	0	0	0	0	0	0	0	Pamjav et al., 2022	48.196	21.983
Europe	Hungarians, Székely, Romania	92	0	0	0	0	0	0	0	0	0	0	Borbély et al., 2022 bioRxiv, 2023 Genes	46.303	25.112
Europe	Hungarians, Váh valley, Slovakia	48	0	0	0	0	0	0	0	0	0	0	Pamjav et al., 2022	47.987	17.927
Europe	Hungarians, Zobor region, Slovakia	40	0	0	0	0	0	0	0	0	0	0	Borbély et al., 2023	48.208	17.996
Europe	Iberian populations, Spain	54	0	0	0	0	0	0	0	0	0	0	Poznik et al., 2016	40.44	-3.69
Europe	Icelanders	753	0	0	0	0	0	0	0	0	0	0	Helgason et al., 2015	64.77	-18.32
Europe	Irish, Castlerea	43	0	0	0	0	0	0	0	0	0	0	Capelli et al., 2003	53.77	-8.49
Europe	Irish, Rush	76	0	0	0	0	0	0	0	0	0	0	Capelli et al., 2003	53.52	-6.1
Europe	Italians, central Italy	77	1	1.2987	_	_	_	_	_	_	_	_	Boattini et al., 2013	42.92	12.9
Europe	Italians, northcentral Italy	466	4	0.858369	_	_	_	_	_	_	_	_	Poznik et al., 2016; Boattini et al., 2013; Di Cristofaro et al., 2018	44.7	11.2
Europe	Italians, northeastern Italy	67	3	4.47761	0	0	3	4.47761	0	0	0	0	Battaglia et al., 2009	45.97	11.53
Europe	Italians, northeastern Italy	73	6	8.21918	_	_	_	_	_	_	_	_	Boattini et al., 2013	45.97	11.53
Europe	Italians, northwestern Italy	161	0	0	0	0	0	0	0	0	0	0	Boattini et al., 2013	45.18	8.69
Europe	Italians, Sardinia, Italy	1444	8	0.554017	2	0.138504	0	0	0	0	6	0.415512	Boattini et al., 2013; Francalacci et al., 2013; Lippold et al., 2014	40.05	8.99
Europe	Italians, Sicily, Italy	141	0	0	0	0	0	0	0	0	0	0	Boattini et al., 2013	37.56	14.25
Europe	Italians, southern Italy	198	5	2.52525	_	_	_	_	_	_	_	_	Boattini et al., 2013	39.45	16.41
Europe	Komis, Izhemsky District, Komi Republic, Russia	54	0	0	0	0	0	0	0	0	0	0	Mirabal et al., 2009	65.39	53.92
Europe	Komis, Priluzsky District, Komi Republic, Russia	49	0	0	0	0	0	0	0	0	0	0	Mirabal et al., 2009	60.17	49.29
Europe	Komis, Syktyvkar, Komi Republic, Russia	50	0	0	0	0	0	0	0	0	0	0	Trofimova, PhD thesis, 2015, in Russian	61.65	50.84
Europe	Latvia	177	0	0	0	0	0	0	0	0	0	0	Pliss et al., 2015; Ilumäe et al., 2021	56.78	25
Europe	Lithuania	38	0	0	0	0	0	0	0	0	0	0	Ilumäe et al., 2021	55.22	24.34
Europe	Maltese	187	0	0	0	0	0	0	0	0	0	0	Zalloua et al., 2008 (Identifying genetic traces of historical expansions: Phoenician footprints in the Mediterranean.)	35.89	14.44
Europe	Maris, Mishkinsky District, Republic of Bashkortostan, Russia	89	0	0	0	0	0	0	0	0	0	0	Trofimova, PhD thesis, 2015, in Russian; Dudás et al., 2019	55.58	55.99
Europe	Mordovians, Saransk, Russia	59	0	0	0	0	0	0	0	0	0	0	Trofimova, PhD thesis, 2015, in Russian	54.2	45.19
Europe	Norwegians	201	0	0	0	0	0	0	0	0	0	0	Capelli et al., 2003	62	8
Europe	Poland	303	0	0	0	0	0	0	0	0	0	0	Battaglia et al., 2009; Ilumäe et al., 2021	52.15	19.4
Europe	Polish, Kaszuby, Poland	204	0	0	0	0	0	0	0	0	0	0	Rębała et al., 2013, updated from Rębała et al., 2007	50.88	22.9
Europe	Polish, Kociewie, Poland	158	0	0	0	0	0	0	0	0	0	0	Rębała et al., 2013, updated from Rębała et al., 2007	53.92	18.68
Europe	Polish, Kurpie, Poland	158	0	0	0	0	0	0	0	0	0	0	Rębała et al., 2013, updated from Rębała et al., 2007	51.46	18.44
Europe	Portugal	657	2	0.304414	_	_	_	_	_	_	_	_	Beleza et al., 2006	39.557	-8.07
Europe	Romanians	178	0	0	0	0	0	0	0	0	0	0	Martinez-Cruz et al., 2012	45.46	23.58
Europe	Russains, Belgorod	143	0	0	0	0	0	0	0	0	0	0	Balanovsky et al., 2008	50.78	36.48
Europe	Russains, Ostrov	75	0	0	0	0	0	0	0	0	0	0	Balanovsky et al., 2008	57.35	28.32
Europe	Russains, Pristen	45	0	0	0	0	0	0	0	0	0	0	Balanovsky et al., 2008	51.23	36.71
Europe	Russains, Repievka	96	0	0	0	0	0	0	0	0	0	0	Balanovsky et al., 2008	51.08	38.65
Europe	Russians, Arkhangelsk, Russia	28	0	0	0	0	0	0	0	0	0	0	Mirabal et al., 2009	63.54	42.61
Europe	Russians, Kashin	73	0	0	0	0	0	0	0	0	0	0	Balanovsky et al., 2008	57.36	37.61
Europe	Russians, Krasnogorsk	91	0	0	0	0	0	0	0	0	0	0	Balanovsky et al., 2008	61.56	45.94
Europe	Russians, Kuban Cossacs	90	0	0	0	0	0	0	0	0	0	0	Balanovsky et al., 2008	44.51	40.17
Europe	Russians, Kursk, Russia	40	0	0	0	0	0	0	0	0	0	0	Mirabal et al., 2009	51.72	36.17
Europe	Russians, Livni	110	0	0	0	0	0	0	0	0	0	0	Balanovsky et al., 2008	52.4	37.59
Europe	Russians, Mezen	54	0	0	0	0	0	0	0	0	0	0	Balanovsky et al., 2008	64.9	45.74
Europe	Russians, Pinega	114	0	0	0	0	0	0	0	0	0	0	Balanovsky et al., 2008	63.45	46.53
Europe	Russians, Tver, Russia	38	0	0	0	0	0	0	0	0	0	0	Mirabal et al., 2009	56.85	35.91
Europe	Russians, Unzha	52	0	0	0	0	0	0	0	0	0	0	Balanovsky et al., 2008	58.34	44.77
Europe	Russians, Vologda	121	0	0	0	0	0	0	0	0	0	0	Balanovsky et al., 2008	59.23	39.9
Europe	Serbians	103	0	0	0	0	0	0	0	0	0	0	Regueiro et al., 2012	44.43	20.71
Europe	Serbians, Bosnia	81	0	0	0	0	0	0	0	0	0	0	Battaglia et al., 2009	44.64	18.96
Europe	Slovakians, Slovakia	164	0	0	0	0	0	0	0	0	0	0	Rębała et al., 2013, updated from Rębała et al., 2007	48.15	17.16
Europe	Russian Federation	225	10	4.44444	0	0	2	0.888889	8	3.55556	0	0	Ilumäe et al., 2021	_	_
Europe	Sorbs, Lusatia, Germany	123	0	0	0	0	0	0	0	0	0	0	Rębała et al., 2013, updated from Rębała et al., 2007	51.5	14.18
Europe	Swedes	1251	0	0	0	0	0	0	0	0	0	0	Ameur et al., 2017; Ilumäe et al., 2021	60.29	14.93
Europe	Tatars, Belarus	74	0	0	0	0	0	0	0	0	0	0	Pankratov et al., 2016	54.1	26.7
Europe	Tatars, Kazan, Russia	53	0	0	0	0	0	0	0	0	0	0	Trofimova, PhD thesis, 2015, in Russian	55.8	49.15
Europe	Tatars, Tuymazinsky District, Russia	50	2	4	_	_	_	_	_	_	_	_	Trofimova, PhD thesis, 2015, in Russian	54.5	53.9
Europe	Tyloreans, East Tyrol, Austria	141	2	1.41844	_	_	_	_	_	_	_	_	Niederstätter et al., 2012	46.915	12.519
Europe	Udmurts, Udmurtia, Russia	52	0	0	0	0	0	0	0	0	0	0	Trofimova, PhD thesis, 2015, in Russian	56.87	53.02
Europe	Ukrainians	153	0	0	0	0	0	0	0	0	0	0	Battaglia et al., 2009; Ilumäe et al., 2021	50.46	30.51
Europe	Ukrainians, western	43	0	0	0	0	0	0	0	0	0	0	Martinez-Cruz et al., 2012	48.34	25.03
Europe	Utah residents with Northern and Western European ancestry	49	0	0	0	0	0	0	0	0	0	0	Poznik et al., 2016	_	_
Central and East Asia, Siberia	Altaians, Altai Republic, Russia	59	0	0	0	0	0	0	0	0	0	0	Gubina et al., 2013	50.91	86.92
Central and East Asia, Siberia	Altai-Kizhis, Altai Republic, Siberia, Russia	98	0	0	0	0	0	0	0	0	0	0	Karafet et al., 2018	50.91	84.78
Central and East Asia, Siberia	Buryats, Siberia, Russia	238	0	0	0	0	0	0	0	0	0	0	Derenko et al., 2006	51.7	109.9
Central and East Asia, Siberia	Buryats, Ulan-Ude, Republic of Buryatia, Siberia, Russia	80	0	0	0	0	0	0	0	0	0	0	Karafet et al., 2018	51.79	107.64
Central and East Asia, Siberia	Chinese Dai in Xishuangbanna, China	50	0	0	0	0	0	0	0	0	0	0	Poznik et al., 2016	21.99	100.81
Central and East Asia, Siberia	Dolgans, Taymyr Dolgano-Nenets Autonomous Okrug, Siberia, Russia	57	0	0	0	0	0	0	0	0	0	0	Karafet et al., 2018	70.37	98.66
Central and East Asia, Siberia	Dungans, Alexandrovka, Osh, Kyrgyzstan	22	0	0	0	0	0	0	0	0	0	0	Zerjal et al., 2002	40.523	72.803
Central and East Asia, Siberia	Evenks, Krasnoyarsk Krai, Siberia, Russia	91	0	0	0	0	0	0	0	0	0	0	Karafet et al., 2018	64.28	100.25
Central and East Asia, Siberia	Evenks, Siberia, Russia	50	0	0	0	0	0	0	0	0	0	0	Derenko et al., 2006	63.19	104.73
Central and East Asia, Siberia	Evenks, western, Krasnoyarsk krai, Russia	40	0	0	0	0	0	0	0	0	0	0	Pakendorf et al., 2006	61.61	99.63
Central and East Asia, Siberia	Forest Nenetss, Yamalo-Nenets Autonomous Okrug, Russia	82	0	0	0	0	0	0	0	0	0	0	Karafet et al., 2018	64.92	77.87
Central and East Asia, Siberia	Han, Bejing, China	166	0	0	0	0	0	0	0	0	0	0	Poznik et al., 2016; Lan et al., 2017; Liu et al., 2021	39.89	116.37
Central and East Asia, Siberia	Han, Fujian, China	125	0	0	0	0	0	0	0	0	0	0	Liu et al., 2021	26	118.5
Central and East Asia, Siberia	Han, Guangdong province, China	155	0	0	0	0	0	0	0	0	0	0	Karafet et al., 2018; Liu et al., 2021	23.4	113.5
Central and East Asia, Siberia	Han, Guangxi, China	113	0	0	0	0	0	0	0	0	0	0	Liu et al., 2021	23.5	108.5
Central and East Asia, Siberia	Han, Hainan, China	200	0	0	0	0	0	0	0	0	0	0	Liu et al., 2021	19	109
Central and East Asia, Siberia	Han, Heilongjiang, China	95	0	0	0	0	0	0	0	0	0	0	Liu et al., 2021	46	128
Central and East Asia, Siberia	Han, Henan, China	197	0	0	0	0	0	0	0	0	0	0	Liu et al., 2021	34	112
Central and East Asia, Siberia	Han, Hunan, China	106	0	0	0	0	0	0	0	0	0	0	Liu et al., 2021	28	111.5
Central and East Asia, Siberia	Han, Jiangxi, China	111	0	0	0	0	0	0	0	0	0	0	Liu et al., 2021	27.5	115.5
Central and East Asia, Siberia	Han, Liaoning, China	81	0	0	0	0	0	0	0	0	0	0	Zhou et al., 2022	41.66	123.13
Central and East Asia, Siberia	Han, Shandong, China	96	0	0	0	0	0	0	0	0	0	0	Liu et al., 2021	36	117
Central and East Asia, Siberia	Han, Shanxi, China	100	0	0	0	0	0	0	0	0	0	0	Liu et al., 2021	38	112
Central and East Asia, Siberia	Han, Zhejiang, China	97	0	0	0	0	0	0	0	0	0	0	Liu et al., 2021	28.5	120
Central and East Asia, Siberia	Hazaras, Afghanistan	77	3	3.8961	3	3.8961	0	0	0	0	0	0	Di Cristofaro et al., 2013	34.83	67.82
Central and East Asia, Siberia	Hui, Chengdu, China	38	1	2.63158	_	_	_	_	_	_	_	_	Liu et al., 2021	30.65	104.07
Central and East Asia, Siberia	Hui, Gansu, China	167	1	0.598802	_	_	_	_	_	_	_	_	Xie et al., 2019	35.7	103.76
Central and East Asia, Siberia	Hui, Henan, China	68	3	4.41176	_	_	_	_	_	_	_	_	Liu et al., 2021	34	115
Central and East Asia, Siberia	Hui, Lanzhou, China	172	1	0.581395	_	_	_	_	_	_	_	_	Liu et al., 2021	36	104
Central and East Asia, Siberia	Hui, Ningxia, China	85	0	0	0	0	0	0	0	0	0	0	Xie et al., 2019	37.63	106.22
Central and East Asia, Siberia	Hui, Qinghai, China	69	1	1.44928	_	_	_	_	_	_	_	_	Liu et al., 2021	36.5	101.5
Central and East Asia, Siberia	Hui, Shandong, China	47	0	0	0	0	0	0	0	0	0	0	Liu et al., 2021	36	119
Central and East Asia, Siberia	Hui, Shaanxi, China	82	2	2.43902	_	_	_	_	_	_	_	_	Liu et al., 2021	34.5	109
Central and East Asia, Siberia	Hui, Wuzhong, China	86	0	0	0	0	0	0	0	0	0	0	Liu et al., 2021	37.5	106.5
Central and East Asia, Siberia	Hui, Yunnan, China	44	0	0	0	0	0	0	0	0	0	0	Liu et al., 2021	24	102
Central and East Asia, Siberia	Japanese in Tokyo, Japan	56	0	0	0	0	0	0	0	0	0	0	Poznik et al., 2016	35.7	139.74
Central and East Asia, Siberia	Kalmyks, Xinjiang, China	12	0	0	0	0	0	0	0	0	0	0	Balinova et al., 2019	_	_
Central and East Asia, Siberia	Karakalpaks, Karakalpakstan, Uzbekistan	100	1	1	_	_	_	_	_	_	_	_	Zhabagin et al., 2017	42.35	59.32
Central and East Asia, Siberia	Karakalpaks, On To® rt Uruw, Karakalpakia, Uzbekistan	54	0	0	0	0	0	0	0	0	0	0	Balaresque et al., 2015	42.93	59.77
Central and East Asia, Siberia	Karakalpaks, Qongrat, Karakalpakia, Uzbekistan	54	0	0	0	0	0	0	0	0	0	0	Balaresque et al., 2015	43.76	59.02
Central and East Asia, Siberia	Kazakhs and Uzbeks, Karakalpakia, Uzbekistan	89	0	0	0	0	0	0	0	0	0	0	Balaresque et al., 2015	43.04	58.83
Central and East Asia, Siberia	Kazakhs, Aktobe, Kazakhstan	102	2	1.96078	1	0.980392	1	0.980392	0	0	0	0	Zhabagin et al., 2021	50.281	57.216
Central and East Asia, Siberia	Kazakhs, Altai Republic, Russia	168	0	0	0	0	0	0	0	0	0	0	Dulik et al., 2011	50.66	86.65
Central and East Asia, Siberia	Kazakhs, Arys, Kazakhstan	119	0	0	0	0	0	0	0	0	0	0	Zhabagin et al., 2017	42.43	68.8
Central and East Asia, Siberia	Kazakhs, Kazakhstan	29	0	0	0	0	0	0	0	0	0	0	Karafet et al., 2018	50.12	78.72
Central and East Asia, Siberia	Kazakhs, Kazaly District, Kazakhstan	81	0	0	0	0	0	0	0	0	0	0	Zhabagin et al., 2017	45.76	62.11
Central and East Asia, Siberia	Kazakhs, Kerbulak, Kazakhstan	118	1	0.847458	0	0	1	0.847458	0	0	0	0	Zhabagin et al., 2020	44.909	78.488
Central and East Asia, Siberia	Kazakhs, Kyzylorda, Kazakhstan	69	0	0	0	0	0	0	0	0	0	0	Zhabagin et al., 2021	44.838	65.523
Central and East Asia, Siberia	Kazakhs, Moyynkum, Kazakhstan	98	0	0	0	0	0	0	0	0	0	0	Zhabagin et al., 2020	44.281	72.947
Central and East Asia, Siberia	Kazakhs, Shymkent, Kazakhstan	55	0	0	0	0	0	0	0	0	0	0	Zhabagin et al., 2017	43	68.3
Central and East Asia, Siberia	Kazakhs, Zhanakala, Kazakhstan	122	0	0	0	0	0	0	0	0	0	0	Zhabagin et al., 2021	44.841	63.201
Central and East Asia, Siberia	Kazakhs, Zhanakorgan District, Kazakhstan	94	4	4.25532	0	0	0	0	4	4.25532	0	0	Zhabagin et al., 2021, updated from Zhabagin et al., 2017	43.14	67.46
Central and East Asia, Siberia	Kets, Krasnoyarsk Krai, Siberia, Russia	44	0	0	0	0	0	0	0	0	0	0	Karafet et al., 2018	64.98	90
Central and East Asia, Siberia	Khakassians, Siberia, Russia	53	0	0	0	0	0	0	0	0	0	0	Derenko et al., 2006	53.73	91.43
Central and East Asia, Siberia	Khakassians, Askizskiy Rayon, Republic of Khakassia, Russia	119	0	0	0	0	0	0	0	0	0	0	Khar’kov et al., 2011	53.247	89.831
Central and East Asia, Siberia	Khakassians, Shirinskiy Rayon, Republic of Khakassia, Russia	51	0	0	0	0	0	0	0	0	0	0	Khar’kov et al., 2011	54.503	89.79
Central and East Asia, Siberia	Khakassians, Tashtypskiy Rayon, Republic of Khakassia, Russia	81	0	0	0	0	0	0	0	0	0	0	Khar’kov et al., 2011	52.15	89.337
Central and East Asia, Siberia	Khanties, Siberia, Russia	27	0	0	0	0	0	0	0	0	0	0	Mirabal et al., 2009	61.78	69.12
Central and East Asia, Siberia	Khanties, Yamalo-Nenets Autonomous Okrug, Siberia, Russia	165	0	0	0	0	0	0	0	0	0	0	Karafet et al., 2018	64.08	66.53
Central and East Asia, Siberia	Kinh in Ho Chi Minh City, Vietnam	46	0	0	0	0	0	0	0	0	0	0	Poznik et al., 2016	10.78	106.64
Central and East Asia, Siberia	Komis, Yamalo-Nenets Autonomous Okrug, Siberia, Russia	78	0	0	0	0	0	0	0	0	0	0	Karafet et al., 2018	66.28	76.2
Central and East Asia, Siberia	Koreans, South Korea	146	0	0	0	0	0	0	0	0	0	0	Derenko et al., 2006; Karafet et al., 2018	37	127.66
Central and East Asia, Siberia	Koreans, South Korea	506	3	0.592885	_	_	_	_	_	_	_	_	Kim et al., 2011	37	127.66
Central and East Asia, Siberia	Kurds, Bagyr, Turkmenistan	20	0	0	0	0	0	0	0	0	0	0	Zerjal et al., 2002	37.968	58.217
Central and East Asia, Siberia	Kyrgyzians, Andijan, Uzbekistan	46	0	0	0	0	0	0	0	0	0	0	Balaresque et al., 2015	40.76	72.31
Central and East Asia, Siberia	Kyrgyzians, Central Kyrgyzstan	82	1	1.21951	_	_	_	_	_	_	_	_	Zerjal et al., 2002; Balaresque et al., 2015	41.3	75.3
Central and East Asia, Siberia	Kyrgyzians, Dungans, Uyghurs, Eastern Kyrgyzstan	93	3	3.22581	1	1.07527	0	0	2	2.15054	0	0	Di Cristofaro et al., 2013	41.93	76.97
Central and East Asia, Siberia	Kyrgyzians, Kizilsu, China	248	3	1.20968	_	_	_	_	_	_	_	_	Wen et al., 2022	39.715	76.175
Central and East Asia, Siberia	Kyrgyzians, Urumchi, China	50	1	2	_	_	_	_	_	_	_	_	Wen et al., 2022	43.83	87.59
Central and East Asia, Siberia	Kyrgyzians, Western Kyrgyzstan	57	1	1.75439	0	0	0	0	1	1.75439	0	0	Di Cristofaro et al., 2013	41.21	73.64
Central and East Asia, Siberia	Laos, Laos	40	0	0	0	0	0	0	0	0	0	0	Kutanan et al., 2019	19.2	102.5
Central and East Asia, Siberia	Li, Hainan, China	99	0	0	0	0	0	0	0	0	0	0	Liu et al., 2021	19.5	110
Central and East Asia, Siberia	Malays, Singapore	47	0	0	0	0	0	0	0	0	0	0	Wong et al., 2013	1.3785	103.802
Central and East Asia, Siberia	Manchurians, Liaoning Province, China	50	0	0	0	0	0	0	0	0	0	0	Karafet et al., 2018	41.1	122.3
Central and East Asia, Siberia	Mansies, southern, Russia	36	0	0	0	0	0	0	0	0	0	0	Dudás et al., 2019	60.693	60.437
Central and East Asia, Siberia	Mongolians, Ulaanbaatar, Mongolia	140	0	0	0	0	0	0	0	0	0	0	Zerjal et al., 2002; Karafet et al., 2018	47.92	106.91
Central and East Asia, Siberia	Mongolians, Mongolia	207	0	0	0	0	0	0	0	0	0	0	Derenko et al., 2006; Di Cristofaro et al., 2013	46.87	100.95
Central and East Asia, Siberia	Mongolians, Western Mongolia	128	0	0	0	0	0	0	0	0	0	0	Balinova et al., 2019	47.2	95
Central and East Asia, Siberia	Myanmarese, Lower Myanmar	38	0	0	0	0	0	0	0	0	0	0	Peng et al., 2014	19.25	95.36
Central and East Asia, Siberia	Myanmarese, Upper Myanmar	68	1	1.47059	0	0	0	0	1	1.47059	0	0	Peng et al., 2014	22.11	94.44
Central and East Asia, Siberia	Nganasans, Taymyr Dolgano-Nenets Autonomous Okrug, Siberia, Russia	34	0	0	0	0	0	0	0	0	0	0	Karafet et al., 2018	71.49	99.32
Central and East Asia, Siberia	Qiang, Beichuan Qiang Autonomous County, China	422	0	0	0	0	0	0	0	0	0	0	Song et al., 2022	31.97	104.22
Central and East Asia, Siberia	Sart Kalmaks, Eastern Kyrgyzstan	61	0	0	0	0	0	0	0	0	0	0	Balinova et al., 2019	42.7	78.7
Central and East Asia, Siberia	Selkups, Yamalo-Nenets Autonomous Okrug, Siberia, Russia	129	0	0	0	0	0	0	0	0	0	0	Karafet et al., 2018	65.72	82.44
Central and East Asia, Siberia	Shors, Siberia, Russia	191	0	0	0	0	0	0	0	0	0	0	Derenko et al., 2006; Gubina et al., 2013	53.23	87.76
Central and East Asia, Siberia	Sojots, Siberia, Russia	34	0	0	0	0	0	0	0	0	0	0	Derenko et al., 2006	50.62	103.92
Central and East Asia, Siberia	Southern Han Chinese, China	52	0	0	0	0	0	0	0	0	0	0	Poznik et al., 2016	25.13	111.72
Central and East Asia, Siberia	Tajiks, northcentral Afghanistan	70	7	10	4	5.71429	0	0	3	4.28571	0	0	Di Cristofaro et al., 2013	36.2	67.35
Central and East Asia, Siberia	Tajiks, northeastern Afghanistan	72	2	2.77778	0	0	0	0	2	2.77778	0	0	Di Cristofaro et al., 2013	36.79	70.3
Central and East Asia, Siberia	Tajiks, Panjakent, Tajikistan	22	1	4.54545	_	_	_	_	_	_	_	_	Zerjal et al., 2002	39.488	67.616
Central and East Asia, Siberia	Tajiks, (Sughd, Khatlon, Gorno-Badakhshan and the Region of Republican Subordination), Tajikistan	40	9	22.5	_	_	_	_	_	_	_	_	Malyarchuk et al., 2013	38.838	70.742
Central and East Asia, Siberia	Tajiks, Fergana, Uzbekistan	64	4	6.25	_	_	_	_	_	_	_	_	Balaresque et al., 2015	40.3	71.5
Central and East Asia, Siberia	Tajiks, Samarkand, Uzbekistan	60	4	6.66667	_	_	_	_	_	_	_	_	Balaresque et al., 2015	39.5	67
Central and East Asia, Siberia	Tatars, Ishtyak–Tokuz, Tukuzskoye and Kazanskoye, Tyumen Oblast, Russia	69	1	1.44928	0	0	1	1.44928	0	0	0	0	Agdzhoyan et al., 2016	55.62	69.22
Central and East Asia, Siberia	Tatars, Isker-Tobol, Begishevo, Zagvazdinskoye, and Poluyanova, Tyumen Oblast, Russia	68	2	2.94118	0	0	2	2.94118	0	0	0	0	Agdzhoyan et al., 2016	58.04	68.81
Central and East Asia, Siberia	Tatars, Siberian Bukhar Tatars, Embaevo, Tyumen Oblast, Russia	79	0	0	0	0	0	0	0	0	0	0	Agdzhoyan et al., 2016	57.15	65.78
Central and East Asia, Siberia	Tatars, Yalutorovsky, Aslana, Tyumen Oblast, Russia	86	0	0	0	0	0	0	0	0	0	0	Agdzhoyan et al., 2016	56.87	66.52
Central and East Asia, Siberia	Tatars, Zabolotny or Yaskolbinsky, Laitamak and Achiry, Tyumen Oblast, Russia	86	0	0	0	0	0	0	0	0	0	0	Agdzhoyan et al., 2016	58.63	67.35
Central and East Asia, Siberia	Teleuts, Kemerovo Oblast', Siberia, Russia	40	0	0	0	0	0	0	0	0	0	0	Karafet et al., 2018	54.36	86.18
Central and East Asia, Siberia	Thai and Laotians, Eastern Thailand	224	0	0	0	0	0	0	0	0	0	0	Kutanan et al., 2019	16.25	103.25
Central and East Asia, Siberia	Thai, Central Thailand	291	2	0.687285	1	0.343643	0	0	1	0.343643	0	0	Kutanan et al., 2019	14.71	100.24
Central and East Asia, Siberia	Thai, Northern Thailand	480	1	0.208333	1	0.208333	0	0	0	0	0	0	Kutanan et al., 2019; Kampuansai et al., 2020	18.36	99.25
Central and East Asia, Siberia	Thai, Thailand	497	2	0.402414	2	0.402414	0	0	0	0	0	0	Brunelli et al., 2017	18.63	99.51
Central and East Asia, Siberia	Tibetans, China	156	0	0	0	0	0	0	0	0	0	0	Gayden et al., 2007	30.34	85.44
Central and East Asia, Siberia	Tibetan, Ngari, China	35	0	0	0	0	0	0	0	0	0	0	Liu et al., 2021	34	82
Central and East Asia, Siberia	Tibetan, Nyingchi, China	50	0	0	0	0	0	0	0	0	0	0	Liu et al., 2021	30	94
Central and East Asia, Siberia	Tibetan, Qinghai, China	44	0	0	0	0	0	0	0	0	0	0	Liu et al., 2021	36.5	99
Central and East Asia, Siberia	Tibetans, Tibet Autonomous Region, China	71	0	0	0	0	0	0	0	0	0	0	Karafet et al., 2018	31.2	88.8
Central and East Asia, Siberia	Todjins, Siberia, Russia	36	0	0	0	0	0	0	0	0	0	0	Derenko et al., 2006	52.2	97.8
Central and East Asia, Siberia	Tofalars, Siberia, Russia	32	0	0	0	0	0	0	0	0	0	0	Derenko et al., 2006	53.64	100.1
Central and East Asia, Siberia	Tundra Nenetss, Yamalo-Nenets Autonomous Okrug and Taymyr Dolgano-Nenets Autonomous Okrug, Siberia, Russia	47	0	0	0	0	0	0	0	0	0	0	Karafet et al., 2018	67.02	78.29
Central and East Asia, Siberia	Turkmens, Jowzjan, Afghanistan	74	3	4.05405	3	4.05405	0	0	0	0	0	0	Di Cristofaro et al., 2013	37.1	65.57
Central and East Asia, Siberia	Turkmens, Karakalpakia, Uzbekistan	51	0	0	0	0	0	0	0	0	0	0	Balaresque et al., 2015	41.55	60.63
Central and East Asia, Siberia	Turkmens, Karakalpakstan, Uzbekistan	83	0	0	0	0	0	0	0	0	0	0	Zhabagin et al., 2017	42.305	59.185
Central and East Asia, Siberia	Turkmens, Turkmenistan	65	0	0	0	0	0	0	0	0	0	0	Zerjal et al., 2002; Karafet et al., 2018	37.97	58.33
Central and East Asia, Siberia	Tuvans, Tuva Republic, Russia	460	0	0	0	0	0	0	0	0	0	0	Pakendorf et al., 2006; Zhabagin et al., 2020	51.7	94.7
Central and East Asia, Siberia	Tuvans, Tozhu, Russia	46	0	0	0	0	0	0	0	0	0	0	Balinova et al., 2019	52.7	96.7
Central and East Asia, Siberia	Tuvinians, Siberia, Russia	113	0	0	0	0	0	0	0	0	0	0	Derenko et al., 2006	50.9	95.8
Central and East Asia, Siberia	Uyghurs and Xibos, China	16	1	6.25	0	0	0	0	1	6.25	0	0	Lippold et al., 2014	44	81
Central and East Asia, Siberia	Uyghurs, Lavar, Kazakhstan	33	0	0	0	0	0	0	0	0	0	0	Zerjal et al., 2002	43.567	78.088
Central and East Asia, Siberia	Uyghurs, Xinjiang Uyghur Autonomous Region, China	66	3	4.54545	0	0	0	0	3	4.54545	0	0	Karafet et al., 2018	41	85
Central and East Asia, Siberia	Uzbeks, Jowzjan, Afghanistan	98	8	8.16327	4	4.08163	1	1.02041	3	3.06122	0	0	Di Cristofaro et al., 2013	36.9	66.4
Central and East Asia, Siberia	Uzbeks, Sar-e-Pol, Afghanistan	28	4	14.2857	2	7.14286	0	0	2	7.14286	0	0	Di Cristofaro et al., 2013	35.98	66.05
Central and East Asia, Siberia	Uzbeks, Fergana Region, Uzbekistan	67	4	5.97015	_	_	_	_	_	_	_	_	Zhabagin et al., 2017	40.77	71.7
Central and East Asia, Siberia	Uzbeks, Qashqadaryo Region, Uzbekistan	28	0	0	0	0	0	0	0	0	0	0	Zerjal et al., 2002	38.776	66.232
Central and East Asia, Siberia	Uzbeks and Dungans, Tashkent, Uzbekistan	83	3	3.61446	_	_	_	_	_	_	_	_	Zhabagin et al., 2017	41.18	69.16
Central and East Asia, Siberia	Uzbeks, Xorezm Region, Uzbekistan	98	5	5.10204	_	_	_	_	_	_	_	_	Zhabagin et al., 2017	41.2	61
Central and East Asia, Siberia	Yakuts, Sakha Rebublic, Russia	246	0	0	0	0	0	0	0	0	0	0	Pakendorf et al., 2006; Karafet et al., 2018	66	127
Central and East Asia, Siberia	Yi, Meigu, Liangshan Yi Autonomous Prefecture, China	222	0	0	0	0	0	0	0	0	0	0	Wang et al., 2021 Electrophoresis	28.47	103.07
Central and East Asia, Siberia	Yi, Zhaojue, Liangshan Yi Autonomous Prefecture, China	205	0	0	0	0	0	0	0	0	0	0	Wang et al., 2021 Electrophoresis	28.01	102.83
Central and East Asia, Siberia	Yukagirs, Sakha Rebublic, Russia	13	0	0	0	0	0	0	0	0	0	0	Pakendorf et al., 2006	67.65	152.83
Central and East Asia, Siberia	Zhuang, Guangxi Zhuang, China	201	0	0	0	0	0	0	0	0	0	0	Wang et al., 2022	23.736	108.853
Island Southeast Asia	Bali	641	13	2.02808	_	_	_	_	_	_	_	_	Karafet et al., 2010	-8.35	115.17
Island Southeast Asia	Alor	28	0	0	0	0	0	0	0	0	0	0	Karafet et al., 2010	-8.33	124.55
Island Southeast Asia	Borneo	86	0	0	0	0	0	0	0	0	0	0	Karafet et al., 2010	-2.71	111.89
Island Southeast Asia	Flores	394	0	0	0	0	0	0	0	0	0	0	Karafet et al., 2010	-8.58	120.72
Island Southeast Asia	Java	61	0	0	0	0	0	0	0	0	0	0	Karafet et al., 2010	-7.36	110.2
Island Southeast Asia	Lembata	92	0	0	0	0	0	0	0	0	0	0	Karafet et al., 2010	-8.42	123.49
Island Southeast Asia	Mentawai	74	0	0	0	0	0	0	0	0	0	0	Karafet et al., 2010	-2.2	99.64
Island Southeast Asia	Nias	60	0	0	0	0	0	0	0	0	0	0	Karafet et al., 2010	1.09	97.58
Island Southeast Asia	Sulawesi	54	0	0	0	0	0	0	0	0	0	0	Karafet et al., 2010	-2.49	119.37
Island Southeast Asia	Sumatra	38	0	0	0	0	0	0	0	0	0	0	Karafet et al., 2010	-1.87	102.63
Island Southeast Asia	Sumba	350	0	0	0	0	0	0	0	0	0	0	Karafet et al., 2010	-9.75	120.04
The Americas	Colombians in Medellin, Colombia	43	0	0	0	0	0	0	0	0	0	0	Poznik et al., 2016	_	_
The Americas	Colombians, Tolima and Huila, Colombia	83	0	0	0	0	0	0	0	0	0	0	Morales et al., 2018	_	_
The Americas	Mexicans Ancestry in Los Angeles, California	33	0	0	0	0	0	0	0	0	0	0	Poznik et al., 2016	_	_
The Americas	Peruvians in Lima, Peru	41	0	0	0	0	0	0	0	0	0	0	Poznik et al., 2016	_	_
The Americas	Puerto Ricans in Puerto Rico	54	0	0	0	0	0	0	0	0	0	0	Poznik et al., 2016	_	_
Africa	African American in Southwest US	26	0	0	0	0	0	0	0	0	0	0	Poznik et al., 2016	_	_
Africa	African Caribbean in Barbados	47	0	0	0	0	0	0	0	0	0	0	Poznik et al., 2016	_	_
Africa	Ahizis and Yacoubas, Côte d'Ivoire	76	0	0	0	0	0	0	0	0	0	0	Fortes-Lima et al., 2015	8.12	-5.62
Africa	Algiers, Algeria	26	0	0	0	0	0	0	0	0	0	0	Bekada et al., 2015	36.69	3.07
Africa	Amharas, Ethiopia	73	0	0	0	0	0	0	0	0	0	0	Pagani et al., 2012	10	39
Africa	Antemoros, Madagascar	129	0	0	0	0	0	0	0	0	0	0	Capredon et al., 2013	-22.25	47.924
Africa	Arabs, Tunis, Tunisia	33	0	0	0	0	0	0	0	0	0	0	Fadhlaoui-Zid et al., 2011	36.82	10.19
Africa	Bantus, Kenya	29	0	0	0	0	0	0	0	0	0	0	Luis et al., 2004	0.87	37.74
Africa	Berbers, Chenini–Douiret, Tunisia	27	0	0	0	0	0	0	0	0	0	0	Fadhlaoui-Zid et al., 2011	32.91	10.26
Africa	Berbers, Jradou, Tunisia	32	0	0	0	0	0	0	0	0	0	0	Fadhlaoui-Zid et al., 2011	36.28	10.33
Africa	Berbers, Sened, Tunisia	35	0	0	0	0	0	0	0	0	0	0	Fadhlaoui-Zid et al., 2011	34.55	9.1
Africa	Biaka Pygmies	23	0	0	0	0	0	0	0	0	0	0	Lippold et al., 2014	4	17
Africa	Cameroonians, northern	338	0	0	0	0	0	0	0	0	0	0	Rocca et al., 2020	10	14
Africa	Cameroonians, southern	99	0	0	0	0	0	0	0	0	0	0	Luis et al., 2004	3.86	12.58
Africa	Chadians	213	0	0	0	0	0	0	0	0	0	0	Haber et al., 2016	15.6	18.79
Africa	Chadians, N'Djamena	93	0	0	0	0	0	0	0	0	0	0	Rocca et al., 2020	12.12	15.07
Africa	Djiboutians	54	0	0	0	0	0	0	0	0	0	0	Iacovacci et al., 2017	11.6	42.3
Africa	Egyptians	123	2	1.62602	0	0	2	1.62602	0	0	0	0	Pagani et al., 2015; Platt et al., 2017, updated from El-Sibai et al., 2009	28.78	30.3
Africa	Egyptians, Northern	147	0	0	0	0	0	0	0	0	0	0	Luis et al., 2004	30.09	31.36
Africa	Eritreans	161	0	0	0	0	0	0	0	0	0	0	Iacovacci et al., 2017	15.78	38.45
Africa	Esans, Nigeria	53	0	0	0	0	0	0	0	0	0	0	Poznik et al., 2016	6.64	6.26
Africa	Ethiopians, Somali	20	0	0	0	0	0	0	0	0	0	0	Pagani et al., 2012	9	42
Africa	Fons and Baribas, Benin	220	0	0	0	0	0	0	0	0	0	0	Luis et al., 2004; Fortes-Lima et al., 2015	10.19	2.38
Africa	Gambians, Western Division, The Gambia	55	0	0	0	0	0	0	0	0	0	0	Poznik et al., 2016	13.2	-16.02
Africa	Guineans	112	0	0	0	0	0	0	0	0	0	0	González et al., 2013	11.23	-11.32
Africa	Hutus and Tutsis, Rwanda	163	0	0	0	0	0	0	0	0	0	0	Luis et al., 2004	-1.85	29.89
Africa	Libyans	259	1	0.3861	_	_	_	_	_	_	_	_	Fadhlaoui-Zid et al., 2013; Platt et al., 2017	28	17
Africa	Libyans, Tripoli	175	3	1.71429	_	_	_	_	_	_	_	_	Triki‐Fendri et al., 2015	32.88	13.18
Africa	Luhya, Webuye, Kenya	45	0	0	0	0	0	0	0	0	0	0	Poznik et al., 2016	0.6	34.77
Africa	Mauritanians	189	0	0	0	0	0	0	0	0	0	0	Bekada et al., 2013	22.17	-9.48
Africa	Mbuti Pygmies	11	0	0	0	0	0	0	0	0	0	0	Lippold et al., 2014	1	29
Africa	Mende, Sierra Leone	42	0	0	0	0	0	0	0	0	0	0	Poznik et al., 2016	9.24	-11.15
Africa	Moroccans	82	0	0	0	0	0	0	0	0	0	0	Fadhlaoui-Zid et al., 2013	32.1	-6
Africa	Mozabites	20	0	0	0	0	0	0	0	0	0	0	Lippold et al., 2014	32	3
Africa	Orans, Algeria	80	0	0	0	0	0	0	0	0	0	0	Bekada et al., 2015	35.67	-0.62
Africa	Oromos, Ethiopia	16	0	0	0	0	0	0	0	0	0	0	Pagani et al., 2012	8	37
Africa	Reguibates, Algeria	60	0	0	0	0	0	0	0	0	0	0	Bekada et al., 2015	27.8	-7
Africa	Senegalese	139	0	0	0	0	0	0	0	0	0	0	Semino et al., 2002	14.17	-14.44
Africa	Sudanese, southern Sudan	53	0	0	0	0	0	0	0	0	0	0	Hassan et al., 2008	7.3	30.8
Africa	Swahilis, North Coast, Kenya	136	6	4.41176	_	_	_	_	_	_	_	_	Raaum et al., In Book "The Swahili World", 2017	-2.129	41.017
Africa	Swahilis, South Coast, Kenya	53	2	3.77358	_	_	_	_	_	_	_	_	Raaum et al., In Book "The Swahili World", 2017	-4.125	39.584
Africa	Tanzanians	43	0	0	0	0	0	0	0	0	0	0	Luis et al., 2004	-4.05	33.98
Africa	Tuaregs, Libya	47	0	0	0	0	0	0	0	0	0	0	Ottoni et al., 2011	25.7	10.8
Africa	Tuaregs, Mali and Burkina Faso	44	0	0	0	0	0	0	0	0	0	0	Underhill et al., 2000	14.95	-0.95
Africa	Ugandians	947	0	0	0	0	0	0	0	0	0	0	Gomes et al., 2010; Gurdasani et al., 2019	1.75	32.54
Africa	Wolaytas, Ethiopia	23	0	0	0	0	0	0	0	0	0	0	Pagani et al., 2012	6	37
Africa	Yorubas, Ibadan, Nigeria	52	0	0	0	0	0	0	0	0	0	0	Poznik et al., 2016	7.4	3.91
Africa	Zenatas, Algeria	35	0	0	0	0	0	0	0	0	0	0	Bekada et al., 2015	29.43	1.89
References
S1. Abu-Amero, K.K. et al. (2009) ‘Saudi Arabian Y-chromosome diversity and its relationship with nearby regions’, BMC genetics, 10, p. 59. Available at: https://doi.org/10.1186/1471-2156-10-59.
S2. Agdzhoyan, A.T. et al. (2016) ‘Gene pool of Siberian Tatars: Five ways of origin for five subethnic groups’, Molecular Biology, 50(6), pp. 860–873. Available at: https://doi.org/10.1134/S0026893316060029.
S3. Almarri, M.A. et al. (2021) ‘The genomic history of the Middle East’, Cell, 184(18), pp. 4612-4625.e14. Available at: https://doi.org/10.1016/j.cell.2021.07.013.
S4. Altena, E. et al. (2020) ‘The Dutch Y-chromosomal landscape’, European Journal of Human Genetics, 28(3), pp. 287–299. Available at: https://doi.org/10.1038/s41431-019-0496-0.
S5. Al-Zahery, N. et al. (2011) ‘In search of the genetic footprints of Sumerians: a survey of Y-chromosome and mtDNA variation in the Marsh Arabs of Iraq’, BMC evolutionary biology, 11, p. 288. Available at: https://doi.org/10.1186/1471-2148-11-288.
S6. Ameur, A. et al. (2017) ‘SweGen: a whole-genome data resource of genetic variability in a cross-section of the Swedish population’, European Journal of Human Genetics, 25(11), pp. 1253–1260. Available at: https://doi.org/10.1038/ejhg.2017.130.
S7. Balanovsky, O. et al. (2008) ‘Two sources of the Russian patrilineal heritage in their Eurasian context’, American Journal of Human Genetics, 82(1), pp. 236–250. Available at: https://doi.org/10.1016/j.ajhg.2007.09.019.
S8. Balanovsky, O. et al. (2011) ‘Parallel evolution of genes and languages in the Caucasus region’, Molecular biology and evolution, 28(10), pp. 2905–2920. Available at: https://doi.org/10.1093/molbev/msr126.
S9. Balanovsky, O. et al. (2017) ‘Genetic differentiation between upland and lowland populations shapes the Y-chromosomal landscape of West Asia’, Human Genetics, 136(4), pp. 437–450. Available at: https://doi.org/10.1007/s00439-017-1770-2.
S10. Balaresque, P. et al. (2015) ‘Y-chromosome descent clusters and male differential reproductive success: young lineage expansions dominate Asian pastoral nomadic populations’, European Journal of Human Genetics, 23(10), pp. 1413–1422. Available at: https://doi.org/10.1038/ejhg.2014.285.
S11. Balinova, N. et al. (2019) ‘Y-chromosomal analysis of clan structure of Kalmyks, the only European Mongol people, and their relationship to Oirat-Mongols of Inner Asia’, European Journal of Human Genetics, 27(9), pp. 1466–1474. Available at: https://doi.org/10.1038/s41431-019-0399-0.
S12. Bamshad, M. et al. (2001) ‘Genetic evidence on the origins of Indian caste populations’, Genome Res, 11. Available at: https://doi.org/10.1101/gr.GR-1733RR.
S13. Battaglia, V. et al. (2009) ‘Y-chromosomal evidence of the cultural diffusion of agriculture in southeast Europe’, European Journal of Human Genetics, 17(6), pp. 820–830. Available at: https://doi.org/10.1038/ejhg.2008.249.
S14. Bekada, A. et al. (2013) ‘Introducing the Algerian mitochondrial DNA and Y-chromosome profiles into the North African landscape’, PLOS ONE, 8(2), p. e56775. Available at: https://doi.org/10.1371/journal.pone.0056775.
S15. Bekada, A. et al. (2015) ‘Genetic heterogeneity in Algerian human populations’, PLoS One, 10(9), p. e0138453. Available at: https://doi.org/10.1371/journal.pone.0138453.
S16. Beleza, S. et al. (2005) ‘The genetic legacy of western Bantu migrations’, Human Genetics, 117(4), pp. 366–375. Available at: https://doi.org/10.1007/s00439-005-1290-3.
S17. Bergström, A. et al. (2020) ‘Insights into human genetic variation and population history from 929 diverse genomes’, Science, 367(6484). Available at: https://doi.org/10.1126/science.aay5012.
S18. Biddanda, A. et al. (2022) Integrating genetic and oral histories of Southwest Indian populations. preprint. Genetics. Available at: https://doi.org/10.1101/2022.07.06.498959.
S19. Boattini, A. et al. (2013) ‘mtDNA variation in East Africa unravels the history of Afro-Asiatic groups’, American Journal of Physical Anthropology, 150(3), pp. 375–385. Available at: https://doi.org/10.1002/ajpa.22212.
S20. Borbély, N., Székely, O., et al. (2023) ‘High coverage mitogenomes and Y-chromosomal typing reveal ancient lineages in the modern-day Székely population in Romania’, Genes, 14(1), p. 133. Available at: https://doi.org/10.3390/genes14010133.
S21. Borbély, N., Dudás, D., et al. (2023) ‘Phylogenetic study of the Hungarian-speaking Baranja (Croatia) and Zobor region (Slovakia) populations’. Available at: https://doi.org/10.21203/rs.3.rs-3604738/v1.
S22. Brunelli, A. et al. (2017) ‘Y chromosomal evidence on the origin of northern Thai people’, PLOS ONE, 12(7), p. e0181935. Available at: https://doi.org/10.1371/journal.pone.0181935.
S23. Cadenas, A.M. et al. (2008) ‘Y-chromosome diversity characterizes the Gulf of Oman’, European Journal of Human Genetics, 16(3), pp. 374–386. Available at: https://doi.org/10.1038/sj.ejhg.5201934.
S24. Cann, H.M. et al. (2002) ‘A human genome diversity cell line panel’, Science, 296(5566), pp. 261–262. Available at: https://doi.org/10.1126/science.296.5566.261b.
S25. Capelli, C. et al. (2003) ‘A Y chromosome census of the British Isles’, Current biology: CB, 13(11), pp. 979–984. Available at: https://doi.org/10.1016/s0960-9822(03)00373-7.
S26. Capredon, M. et al. (2013) ‘Tracing Arab-Islamic Inheritance in Madagascar: Study of the Y-chromosome and Mitochondrial DNA in the Antemoro’, PLoS ONE. Edited by T. Kivisild, 8(11), p. e80932. Available at: https://doi.org/10.1371/journal.pone.0080932.
S27. Carmi, S. et al. (2014) ‘Sequencing an Ashkenazi reference panel supports population-targeted personal genomics and illuminates Jewish and European origins’, Nature Communications, 5, p. 4835. Available at: https://doi.org/10.1038/ncomms5835.
S28. Chaubey, G. et al. (2014) ‘Unravelling the distinct strains of Tharu ancestry’, European Journal of Human Genetics, 22(12), pp. 1404–1412. Available at: https://doi.org/10.1038/ejhg.2014.36.
S29. Chaubey, G. et al. (2017) ‘“Like sugar in milk”: reconstructing the genetic history of the Parsi population’, Genome Biology, 18(1), p. 110. Available at: https://doi.org/10.1186/s13059-017-1244-9.
S30. Chennakrishnaiah, S. et al. (2013) ‘Indigenous and foreign Y-chromosomes characterize the Lingayat and Vokkaliga populations of Southwest India’, Gene, 526(2), pp. 96–106. Available at: https://doi.org/10.1016/j.gene.2013.04.074.
S31. Derenko, M. et al. (2006) ‘Contrasting patterns of Y-chromosome variation in South Siberian populations from Baikal and Altai-Sayan regions’, Human Genetics, 118(5), pp. 591–604. Available at: https://doi.org/10.1007/s00439-005-0076-y.
S32. Di Cristofaro, J. et al. (2013) ‘Afghan Hindu Kush: Where Eurasian sub-continent gene flows converge’, PLoS One, 8(10), p. e76748. Available at: https://doi.org/10.1371/journal.pone.0076748.
S33. Di Cristofaro, J. et al. (2018) ‘Prehistoric migrations through the Mediterranean basin shaped Corsican Y-chromosome diversity’, PLOS ONE, 13(8), p. e0200641. Available at: https://doi.org/10.1371/journal.pone.0200641.
S34. Dudás, E. et al. (2019) ‘Genetic history of Bashkirian Mari and Southern Mansi ethnic groups in the Ural region’, Molecular Genetics and Genomics, 294(4), pp. 919–930. Available at: https://doi.org/10.1007/s00438-019-01555-x.
S35. Dulik, M.C., Osipova, L.P. and Schurr, T.G. (2011) ‘Y-chromosome variation in Altaian Kazakhs reveals a common paternal gene pool for Kazakhs and the influence of Mongolian expansions’, PloS One, 6(3), p. e17548. Available at: https://doi.org/10.1371/journal.pone.0017548.
S36. El‐Sibai, M. et al. (2009) ‘Geographical structure of the Y-chromosomal genetic landscape of the Levant: s coastal-inland contrast’, Annals of Human Genetics, 73(6), pp. 568–581. Available at: https://doi.org/10.1111/j.1469-1809.2009.00538.x.
S37. Fadhlaoui‐Zid, K. et al. (2011) ‘Genetic structure of Tunisian ethnic groups revealed by paternal lineages’, American Journal of Physical Anthropology, 146(2), pp. 271–280. Available at: https://doi.org/10.1002/ajpa.21581.
S38. Fadhlaoui-Zid, K. et al. (2013) ‘Genome-wide and paternal diversity reveal a recent origin of human populations in North Africa’, PLoS ONE, 8(11). Available at: https://doi.org/10.1371/journal.pone.0080293.
S39. Fornarino, S. et al. (2009) ‘Mitochondrial and Y-chromosome diversity of the Tharus (Nepal): a reservoir of genetic variation’, BMC evolutionary biology, 9, p. 154. Available at: https://doi.org/10.1186/1471-2148-9-154.
S40. Fortes-Lima, C. et al. (2015) ‘Genetic population study of Y-chromosome markers in Benin and Ivory Coast ethnic groups’, Forensic Science International: Genetics, 19, pp. 232–237. Available at: https://doi.org/10.1016/j.fsigen.2015.07.021.
S41. Francalacci, P. et al. (2013) ‘Low-Pass DNA Sequencing of 1200 Sardinians Reconstructs European Y-Chromosome Phylogeny’, Science, 341(6145), pp. 565–569. Available at: https://doi.org/10.1126/science.1237947.
S42. Gayden, T. et al. (2007) ‘The Himalayas as a directional barrier to gene flow’, American Journal of Human Genetics, 80(5), pp. 884–894. Available at: https://doi.org/10.1086/516757.
S43. Gomes, V. et al. (2010) ‘Digging deeper into East African human Y chromosome lineages’, Human Genetics, 127(5), pp. 603–613. Available at: https://doi.org/10.1007/s00439-010-0808-5.
S44. González, M. et al. (2013) ‘The genetic landscape of Equatorial Guinea and the origin and migration routes of the Y chromosome haplogroup R-V88’, European Journal of Human Genetics, 21(3), pp. 324–331. Available at: https://doi.org/10.1038/ejhg.2012.167.
S45. Grugni, V. et al. (2012) ‘Ancient migratory events in the Middle East: new clues from the Y-chromosome variation of modern Iranians’, PloS One, 7(7), p. e41252. Available at: https://doi.org/10.1371/journal.pone.0041252.
S46. Gubina, M.A. et al. (2013) ‘Haplotype diversity in mtDNA and Y-chromosome in populations of Altai-Sayan region’, Russian Journal of Genetics, 49(3), pp. 329–343. Available at: https://doi.org/10.1134/S1022795412120034.
S47. Gurdasani, D. et al. (2019) ‘Uganda genome resource enables insights into population history and genomic discovery in Africa’, Cell, 179(4), pp. 984-1002.e36. Available at: https://doi.org/10.1016/j.cell.2019.10.004.
S48. Haber, M. et al. (2016) ‘Chad genetic diversity reveals an African history marked by multiple Holocene Eurasian migrations’, The American Journal of Human Genetics, 99(6), pp. 1316–1324. Available at: https://doi.org/10.1016/j.ajhg.2016.10.012.
S49. Haber, M. et al. (2019) ‘Insight into the genomic history of the Near East from whole-genome sequences and genotypes of Yemenis’, bioRxiv, p. 749341. Available at: https://doi.org/10.1101/749341.
S50. Hammer, M.F. et al. (2009) ‘Extended Y chromosome haplotypes resolve multiple and unique lineages of the Jewish priesthood’, Human Genetics, 126(5), p. 707. Available at: https://doi.org/10.1007/s00439-009-0727-5.
S51. Hassan, H.Y. et al. (2008) ‘Y-chromosome variation among Sudanese: restricted gene flow, concordance with language, geography, and history’, American Journal of Physical Anthropology, 137(3), pp. 316–323. Available at: https://doi.org/10.1002/ajpa.20876.
S52. Helgason, A. et al. (2015) ‘The Y-chromosome point mutation rate in humans’, Nature Genetics, 47(5), pp. 453–457. Available at: https://doi.org/10.1038/ng.3171.
S53. Herrera, K.J. et al. (2012) ‘Neolithic patrilineal signals indicate that the Armenian plateau was repopulated by agriculturalists’, European Journal of Human Genetics, 20(3), pp. 313–320. Available at: https://doi.org/10.1038/ejhg.2011.192.
S54. Hovhannisyan, A. et al. (2014) ‘Different waves and directions of Neolithic migrations in the Armenian Highland’, Investigative Genetics, 5(1), p. 15. Available at: https://doi.org/10.1186/s13323-014-0015-6.
S55. Iacovacci, G. et al. (2017) ‘Forensic data and microvariant sequence characterization of 27 Y-STR loci analyzed in four Eastern African countries’, Forensic Science International: Genetics, 27, pp. 123–131. Available at: https://doi.org/10.1016/j.fsigen.2016.12.015.
S56. Ilumäe, A.-M. et al. (2021) ‘Phylogenetic history of patrilineages rare in northern and eastern Europe from large-scale re-sequencing of human Y-chromosomes’, European Journal of Human Genetics, 29(10), pp. 1510–1519. Available at: https://doi.org/10.1038/s41431-021-00897-8.
S57. Kampuansai, J. et al. (2020) ‘Paternal genetic history of the Yong population in northern Thailand revealed by Y-chromosomal haplotypes and haplogroups’, Molecular Genetics and Genomics [Preprint]. Available at: https://doi.org/10.1007/s00438-019-01644-x.
S58. Karachanak, S. et al. (2013) ‘Y-chromosome diversity in modern Bulgarians: new clues about their ancestry’, PLOS ONE, 8(3), p. e56779. Available at: https://doi.org/10.1371/journal.pone.0056779.
S59. Karafet, T.M. et al. (2010) ‘Major East–West division underlies Y chromosome stratification across Indonesia’, Molecular Biology and Evolution, 27(8), pp. 1833–1844. Available at: https://doi.org/10.1093/molbev/msq063.
S60. Karafet, T.M. et al. (2018) ‘Siberian genetic diversity reveals complex origins of the Samoyedic-speaking populations’, American Journal of Human Biology, 30(6), p. e23194. Available at: https://doi.org/10.1002/ajhb.23194.
S61. Karmin, M. et al. (2015) ‘A recent bottleneck of Y chromosome diversity coincides with a global change in culture’, Genome Research, 25(4), pp. 459–466. Available at: https://doi.org/10.1101/gr.186684.114.
S62. Kars, M.E. et al. (2021) ‘The genetic structure of the Turkish population reveals high levels of variation and admixture’, Proceedings of the National Academy of Sciences, 118(36), p. e2026076118. Available at: https://doi.org/10.1073/pnas.2026076118.
S63. Khar’kov, V.N. et al. (2011) ‘Genetic diversity of Khakassian gene pool: subethnic differensiation and the structure of Y-chromosome haplogroups’, Molekuliarnaia Biologiia, 45(3), pp. 446–458.
S64. Khurana, P. et al. (2014) ‘Y chromosome haplogroup distribution in Indo-European speaking tribes of Gujarat, Western India.’, PLOS ONE, 9(3), p. e90414. Available at: https://doi.org/10.1371/journal.pone.0090414.
S65. Kim, S.-H. et al. (2011) ‘High frequencies of Y-chromosome haplogroup O2b-SRY465 lineages in Korea: a genetic perspective on the peopling of Korea’, Investigative Genetics, 2, p. 10. Available at: https://doi.org/10.1186/2041-2223-2-10.
S66. King, R.J. et al. (2008) ‘Differential Y-chromosome Anatolian influences on the Greek and Cretan Neolithic’, Annals of Human Genetics, 72(2), pp. 205–214. Available at: https://doi.org/10.1111/j.1469-1809.2007.00414.x.
S67. Kivisild, T. et al. (2003) ‘The genetic heritage of the earliest settlers persists both in Indian Tribal and Caste populations’, The American Journal of Human Genetics, 72(2), pp. 313–332. Available at: https://doi.org/10.1086/346068.
S68. Kushniarevich, A. et al. (2013) ‘Uniparental genetic heritage of Belarusians: Encounter of rare Middle Eastern matrilineages with a central European mitochondrial DNA pool’, PLoS One, 8(6), p. e66499. Available at: https://doi.org/10.1371/journal.pone.0066499.
S69. Kutanan, W. et al. (2019) ‘Contrasting Paternal and maternal genetic histories of Thai and Lao populations’, Molecular Biology and Evolution, 36(7), pp. 1490–1506. Available at: https://doi.org/10.1093/molbev/msz083.
S70. Lacau, H. et al. (2012) ‘Afghanistan from a Y-chromosome perspective’, European Journal of Human Genetics, 20(10), pp. 1063–1070. Available at: https://doi.org/10.1038/ejhg.2012.59.
S71. Lan, T. et al. (2017) ‘Deep whole-genome sequencing of 90 Han Chinese genomes’, GigaScience, 6(9). Available at: https://doi.org/10.1093/gigascience/gix067.
S72. Larmuseau, M.H.D. et al. (2014) ‘Increasing phylogenetic resolution still informative for Y chromosomal studies on West-European populations’, Forensic Science International: Genetics, 9, pp. 179–185. Available at: https://doi.org/10.1016/j.fsigen.2013.04.002.
S73. Lee, E.Y. et al. (2014) ‘Analysis of 22 Y chromosomal STR haplotypes and Y haplogroup distribution in Pathans of Pakistan’, Forensic Science International: Genetics, 11, pp. 111–116. Available at: https://doi.org/10.1016/j.fsigen.2014.03.004.
S74. Lippold, S. et al. (2014) ‘Human paternal and maternal demographic histories: insights from high-resolution Y chromosome and mtDNA sequences’, Investigative Genetics, 5(1), p. 13. Available at: https://doi.org/10.1186/2041-2223-5-13.
S75. Liu, J. et al. (2021) ‘Exploitation of a novel slowly mutating Y‐STRs set and evaluation of slowly mutating Y‐STRs plus Y‐SNPs typing strategy in forensic genetics and evolutionary research’, ELECTROPHORESIS, 42(6), pp. 774–785. Available at: https://doi.org/10.1002/elps.202000302.
S76. Luis, J.R. et al. (2004) ‘The Levant versus the Horn of Africa: evidence for bidirectional corridors of human migrations’, American Journal of Human Genetics, 74(3), pp. 532–544.
S77. Malyarchuk, B. et al. (2013) ‘Y-chromosome variation in Tajiks and Iranians’, Annals of Human Biology, 40(1), pp. 48–54. Available at: https://doi.org/10.3109/03014460.2012.747628.
S78. Maretty, L. et al. (2017) ‘Sequencing and de novo assembly of 150 genomes from Denmark as a population reference’, Nature, 548(7665), pp. 87–91. Available at: https://doi.org/10.1038/nature23264.
S79. Martinez-Cruz, B. et al. (2012) ‘Y-chromosome analysis in individuals bearing the Basarab name of the first dynasty of Wallachian kings’, PLOS ONE, 7(7), p. e41803. Available at: https://doi.org/10.1371/journal.pone.0041803.
S80. Mirabal, S. et al. (2009) ‘Y-chromosome distribution within the geo-linguistic landscape of northwestern Russia’, European Journal of Human Genetics, 17(10), pp. 1260–1273. Available at: https://doi.org/10.1038/ejhg.2009.6.
S81. Mohammad, T. et al. (2009) ‘Genetic structure of nomadic Bedouin from Kuwait’, Heredity, 103(5), pp. 425–433. Available at: https://doi.org/10.1038/hdy.2009.72.
S82. Mondal, M. et al. (2017) ‘Y-chromosomal sequences of diverse Indian populations and the ancestry of the Andamanese’, Human Genetics, 136(5), pp. 499–510. Available at: https://doi.org/10.1007/s00439-017-1800-0.
S83. Morales, L.A.A. et al. (2018) ‘Paternal portrait of populations of the middle Magdalena River region (Tolima and Huila, Colombia): New insights on the peopling of Central America and northernmost South America’, PLOS ONE, 13(11), p. e0207130. Available at: https://doi.org/10.1371/journal.pone.0207130.
S84. Nebel, A. et al. (2001) ‘The Y chromosome pool of Jews as part of the genetic landscape of the Middle East’, The American Journal of Human Genetics, 69(5), pp. 1095–1112. Available at: https://doi.org/10.1086/324070.
S85. Niederstätter, H. et al. (2012) ‘Pasture names with Romance and Slavic roots facilitate dissection of Y chromosome variation in an exclusively German-speaking Alpine region’, PLOS ONE, 7(7), p. e41885. Available at: https://doi.org/10.1371/journal.pone.0041885.
S86. Ottoni, C. et al. (2011) ‘Deep into the roots of the Libyan Tuareg: A genetic survey of their paternal heritage’, American Journal of Physical Anthropology, 145(1), pp. 118–124. Available at: https://doi.org/10.1002/ajpa.21473.
S87. Pagani, L. et al. (2012) ‘Ethiopian genetic diversity reveals linguistic stratification and complex influences on the Ethiopian gene pool’, American Journal of Human Genetics, 91(1), pp. 83–96. Available at: https://doi.org/10.1016/j.ajhg.2012.05.015.
S88. Pagani, L. et al. (2015) ‘Tracing the route of modern humans out of Africa by using 225 human genome sequences from Ethiopians and Egyptians’, The American Journal of Human Genetics, 96(6), pp. 986–991. Available at: https://doi.org/10.1016/j.ajhg.2015.04.019.
S89. Pakendorf, B. et al. (2006) ‘Investigating the effects of prehistoric migrations in Siberia: genetic variation and the origins of Yakuts’, Human Genetics, 120(3), p. 334. Available at: https://doi.org/10.1007/s00439-006-0213-2.
S90. Pamjav, H. et al. (2017) ‘A study of the Bodrogköz population in north-eastern Hungary by Y chromosomal haplotypes and haplogroups’, Molecular Genetics and Genomics, 292(4), pp. 883–894. Available at: https://doi.org/10.1007/s00438-017-1319-z.
S91. Pamjav, H. et al. (2022) ‘The paternal genetic legacy of Hungarian-speaking Rétköz (Hungary) and Váh valley (Slovakia) populations’, Frontiers in Genetics, 13, p. 977517. Available at: https://doi.org/10.3389/fgene.2022.977517.
S92. Pankratov, V. et al. (2016) ‘East Eurasian ancestry in the middle of Europe: genetic footprints of Steppe nomads in the genomes of Belarusian Lipka Tatars’, Scientific Reports, 6(1), p. 30197. Available at: https://doi.org/10.1038/srep30197.
S93. Pathak, A.K. (2021) Delineating genetic ancestries of people of the Indus Valley, Parsis, Indian Jews and Tharu tribe. Ph.D. Thesis. Institute of Molecular and Cell Biology, University of Tartu. Available at: https://www.academia.edu/download/90253660/427400970.pdf.
S94. Peng, M.-S. et al. (2014) ‘Retrieving Y chromosomal haplogroup trees using GWAS data’, European Journal of Human Genetics, 22(8), pp. 1046–1050. Available at: https://doi.org/10.1038/ejhg.2013.272.
S95. Platt, D.E. et al. (2017) ‘Mapping Post-Glacial expansions: The Peopling of Southwest Asia’, Scientific Reports, 7(1), p. 40338. Available at: https://doi.org/10.1038/srep40338.
S96. Pliss, L. et al. (2015) ‘Y-chromosomal lineages of Latvians in the context of the genetic variation of the Eastern-Baltic region’, Annals of Human Genetics, 79(6), pp. 418–430. Available at: https://doi.org/10.1111/ahg.12130.
S97. Poznik, G.D. et al. (2016) ‘Punctuated bursts in human male demography inferred from 1,244 worldwide Y-chromosome sequences’, Nature Genetics, 48(6), pp. 593–599. Available at: https://doi.org/10.1038/ng.3559.
S98. Raaum, R.L. et al. (2017) ‘Decoding the genetic ancestry of the Swahili’, in S. Wynne-Jones and A. LaViolette (eds) The Swahili World. 1st edn. Routledge, pp. 81–102. Available at: https://doi.org/10.4324/9781315691459-6.
S99. Rębała, K. et al. (2007) ‘Y-STR variation among Slavs: evidence for the Slavic homeland in the middle Dnieper basin’, Journal of Human Genetics, 52(5), pp. 406–414. Available at: https://doi.org/10.1007/s10038-007-0125-6.
S100. Rębała, K. et al. (2013) ‘Contemporary paternal genetic landscape of Polish and German populations: from early medieval Slavic expansion to post-World War II resettlements’, European Journal of Human Genetics, 21(4), pp. 415–422. Available at: https://doi.org/10.1038/ejhg.2012.190.
S101. Reddy, B.M. et al. (2007) ‘Austro-Asiatic tribes of Northeast India provide hitherto missing genetic link between South and Southeast Asia’, PloS One, 2(11), p. e1141. Available at: https://doi.org/10.1371/journal.pone.0001141.
S102. Regueiro, M. et al. (2006) ‘Iran: tricontinental nexus for Y-chromosome driven migration’, Human Heredity, 61(3), pp. 132–143. Available at: https://doi.org/10.1159/000093774.
S103. Regueiro, M. et al. (2012) ‘High levels of Paleolithic Y-chromosome lineages characterize Serbia’, Gene, 498(1), pp. 59–67. Available at: https://doi.org/10.1016/j.gene.2012.01.030.
S104. Rocca, C.D. et al. (2020) ‘Title: Ethnic fragmentation and degree of urbanization strongly affect the discrimination power of Y-STR haplotypes in central Sahel’, Forensic Science International: Genetics, p. 102374. Available at: https://doi.org/10.1016/j.fsigen.2020.102374.
S105. Rodriguez-Flores, J.L. et al. (2016) ‘Indigenous Arabs are descendants of the earliest split from ancient Eurasian populations’, Genome Research [Preprint]. Available at: https://doi.org/10.1101/gr.191478.115.
S106. Rowold, D.J. et al. (2020) ‘The Y-chromosome of the Soliga, an ancient forest-dwelling tribe of South India’, Gene: X, 5, p. 100026. Available at: https://doi.org/10.1016/j.gene.2019.100026.
S107. Sahoo, S. et al. (2006) ‘A prehistory of Indian Y chromosomes: Evaluating demic diffusion scenarios’, Proceedings of the National Academy of Sciences, 103(4), pp. 843–848. Available at: https://doi.org/10.1073/pnas.0507714103.
S108. Šarac, J. et al. (2016) ‘Genetic heritage of Croatians in the Southeastern European gene pool—Y chromosome analysis of the Croatian continental and Island population’, American Journal of Human Biology, 28(6), pp. 837–845. Available at: https://doi.org/10.1002/ajhb.22876.
S109. Schurr, T.G. et al. (2023) ‘Genetic analysis of Mingrelians reveals long-term continuity of populations in Western Georgia (Caucasus)’, Genome Biology and Evolution. Edited by K. Lohmueller, 15(11), p. evad198. Available at: https://doi.org/10.1093/gbe/evad198.
S110. Semino, O. et al. (2002) ‘Ethiopians and Khoisan share the deepest clades of the human Y-chromosome phylogeny’, The American Journal of Human Genetics, 70(1), pp. 265–268. Available at: https://doi.org/10.1086/338306.
S111. Semino, O. et al. (2004) ‘Origin, diffusion, and differentiation of Y-chromosome haplogroups E and J: inferences on the neolithization of Europe and later migratory events in the Mediterranean area’, American Journal of Human Genetics, 74(5), pp. 1023–1034.
S112. Sengupta, S. et al. (2006) ‘Polarity and temporality of high-resolution Y-chromosome distributions in India identify both indigenous and exogenous expansions and reveal minor genetic influence of Central Asian pastoralists’, The American Journal of Human Genetics, 78(2), pp. 202–221. Available at: https://doi.org/10.1086/499411.
S113. Sharma, G. et al. (2012) ‘Genetic affinities of the Central Indian tribal populations’, PLoS One, 7(2), p. e32546. Available at: https://doi.org/10.1371/journal.pone.0032546.
S114. Shlush, L.I. et al. (2008) ‘The Druze: a population genetic refugium of the Near East’, PloS One, 3(5), p. e2105. Available at: https://doi.org/10.1371/journal.pone.0002105.
S115. Song, M. et al. (2022) ‘Paternal genetic structure of the Qiang ethnic group in China revealed by high-resolution Y-chromosome STRs and SNPs’, Forensic Science International: Genetics, 61, p. 102774. Available at: https://doi.org/10.1016/j.fsigen.2022.102774.
S116. Syama, A. et al. (2019) ‘Origin and identity of the Brokpa of Dah-Hanu, Himalayas – an NRY-HG L1a2 (M357) legacy’, Annals of Human Biology, 46(7–8), pp. 562–573. Available at: https://doi.org/10.1080/03014460.2019.1694700.
S117. Tariq, M. et al. (2022) ‘Contrasting maternal and paternal genetic histories among five ethnic groups from Khyber Pakhtunkhwa, Pakistan’, Scientific Reports, 12(1), p. 1027. Available at: https://doi.org/10.1038/s41598-022-05076-3.
S118. Thangaraj, K. et al. (2003) ‘Genetic affinities of the Andaman Islanders, a vanishing human population’, Current Biology, 13(2), pp. 86–93.
S119. Thanseem, I. et al. (2006) ‘Genetic affinities among the lower castes and tribal groups of India: inference from Y chromosome and mitochondrial DNA’, BMC genetics, 7, p. 42. Available at: https://doi.org/10.1186/1471-2156-7-42.
S120. Triki‐Fendri, S. et al. (2015) ‘Paternal lineages in Libya inferred from Y-chromosome haplogroups’, American Journal of Physical Anthropology, 157(2), pp. 242–251. Available at: https://doi.org/10.1002/ajpa.22705.
S121. Ullah, I. et al. (2017) ‘High Y-chromosomal differentiation among ethnic groups of Dir and Swat districts, Pakistan’, Annals of Human Genetics, 81(6), pp. 234–248. Available at: https://doi.org/10.1111/ahg.12204.
S122. Underhill, P.A. et al. (2000) ‘Y chromosome sequence variation and the history of human populations’, Nature Genetics, 26(3), pp. 358–361. Available at: https://doi.org/10.1038/81685.
S123. Voskarides, K. et al. (2016) ‘Y-chromosome phylogeographic analysis of the Greek-Cypriot population reveals elements consistent with Neolithic and Bronze Age settlements’, Investigative Genetics, 7(1), pp. 1–14. Available at: https://doi.org/10.1186/s13323-016-0032-8.
S124. Wang, F. et al. (2021) ‘Genetic reconstruction and phylogenetic analysis by 193 Y-SNPs and 27 Y-STRs in a Chinese Yi ethnic group’, ELECTROPHORESIS, 42(14–15), pp. 1480–1487. Available at: https://doi.org/10.1002/elps.202100003.
S125. Wang, F. et al. (2022) ‘Genetic structure and paternal admixture of the modern Chinese Zhuang population based on 37 Y-STRs and 233 Y-SNPs’, Forensic Science International: Genetics, 58, p. 102681. Available at: https://doi.org/10.1016/j.fsigen.2022.102681.
S126. Watkins, W. et al. (2008) ‘Genetic variation in South Indian castes: evidence from Y-chromosome, mitochondrial, and autosomal polymorphisms’, BMC Genetics, 9(1), p. 86. Available at: https://doi.org/10.1186/1471-2156-9-86.
S127. Wen, S. et al. (2022) ‘Dual origins of the Northwest Chinese Kyrgyz: the admixture of Bronze age Siberian and Medieval Niru’un Mongolian Y chromosomes’, Journal of Human Genetics, 67(3), pp. 175–180. Available at: https://doi.org/10.1038/s10038-021-00979-x.
S128. Wong, L.-P. et al. (2013) ‘Deep whole-genome sequencing of 100 Southeast Asian Malays’, The American Journal of Human Genetics, 92(1), pp. 52–66. Available at: https://doi.org/10.1016/j.ajhg.2012.12.005.
S129. Yunusbayev, B. et al. (2012) ‘The Caucasus as an asymmetric semipermeable barrier to ancient human migrations’, Molecular Biology and Evolution, 29(1), pp. 359–365. Available at: https://doi.org/10.1093/molbev/msr221.
S130. Zalloua, P.A., Platt, D.E., et al. (2008) ‘Identifying genetic traces of historical expansions: Phoenician footprints in the Mediterranean’, American Journal of Human Genetics, 83(5), pp. 633–642. Available at: https://doi.org/10.1016/j.ajhg.2008.10.012.
S131. Zalloua, P.A., Xue, Y., et al. (2008) ‘Y-Chromosomal diversity in Lebanon is structured by recent historical events’, American Journal of Human Genetics, 82(4), pp. 873–882. Available at: https://doi.org/10.1016/j.ajhg.2008.01.020.
S132. Zerjal, T. et al. (2002) ‘A genetic landscape reshaped by recent events: Y-chromosomal insights into Central Asia’, American Journal of Human Genetics, 71(3), pp. 466–482.
S133. Zerjal, T. et al. (2007) ‘Y-chromosomal insights into the genetic impact of the caste system in India’, Human Genetics, 121(1), pp. 137–144. Available at: https://doi.org/10.1007/s00439-006-0282-2.
S134. Zhabagin, M. et al. (2017) ‘The connection of the genetic, cultural and geographic landscapes of Transoxiana’, Scientific Reports, 7(1), pp. 1–11. Available at: https://doi.org/10.1038/s41598-017-03176-z.
S135. Zhabagin, M. et al. (2020) ‘The medieval Mongolian roots of Y-chromosomal lineages from South Kazakhstan’, BMC Genetics, 21(S1), p. 87. Available at: https://doi.org/10.1186/s12863-020-00897-5.
S136. Zhabagin, M. et al. (2021) ‘Medieval super-grandfather founder of western Kazakh clans from haplogroup C2a1a2-M48’, Journal of Human Genetics, 66(7), pp. 707–716. Available at: https://doi.org/10.1038/s10038-021-00901-5.
S137. Zhao, Z. et al. (2009) ‘Presence of three different paternal lineages among North Indians: A study of 560 Y chromosomes’, Annals of Human Biology, 36(1), pp. 46–59. Available at: https://doi.org/10.1080/03014460802558522.
S138. Zhou, J. et al. (2022) ‘Genetic structure and demographic history of Northern Han people in Liaoning Province inferred from genome-wide array data’, Frontiers in Ecology and Evolution, 10, p. 1014024. Available at: https://doi.org/10.3389/fevo.2022.1014024.
S139. Трофимова, Н.В. (2015) Изменчивость митохондриальной ДНК и Y-хромосомы в популяциях Волго-Уральского региона. Федеральное государственное бюджетное учреждение науки Институт биохимии и генетики Уфимского научного центра Российской академии наук. Available at: http://earthpapers.net/izmenchivost-mitohondrialnoy-dnk-i-y-hromosomy-v-populyatsiyah-volgo-uralskogo-regiona (Accessed: 26 March 202…
