# Supplementary material for: Human Y chromosome haplogroup L1-M22 traces Neolithic expansion in West Asia and supports the Elamite and Dravidian connection
Source: iScience. 2024 May 17;27(6):110016. doi: 10.1016/j.isci.2024.110016 (PMC11177204; doi:10.1016/j.isci.2024.110016)
Supplement: Table S2. Whole Y chromosome high-coverage sequences used in the analyses, related to Figures 2 and S1 — Sample IDs include population affiliation if the original publication explicitly states this; otherwise, the country of collection is provided. [file mmc5.xlsx]

## Sheet: Table S2
Table S2. Whole Y chromosome high-coverage sequences used in the analyses, related to Figure 2 and S1 Sample IDs include population affiliation if the original publication explicitly states this; otherwise, the country of collection is provided. * Presumably Chechens, see https://www.yfull.com/tree/L/ v11.01.00
Sample ID	Population/Country	Region	Latitude	Longitude	Sequencing Platform	Y coverage	References
Arab_Iraq_YF08737_GRC15547903_L	Iraqi	WestAsia/Caucasus	30.55	47.78	BigY	23.4754	This study
Arab_Iraq_YF89270_GRC216095806_L	Iraqi	WestAsia/Caucasus	31.2	46.2	BigY	45.186	This study
Armenian_186_GRC226849266_L	Armenian	WestAsia/Caucasus	40.183	44.51	BigY	50.0563	This study
Armenian_FTDNA_198578_GRC14312996_L	Armenian	WestAsia/Caucasus	40.2	44.5	BigY	23.062	This study
Armenian_YF05959_GRC12079629_L	Armenian	WestAsia/Caucasus	40.9152	45.4032	BigY	13.5233	This study
Armenian_YF110541_GRC14352344_L	Armenian	WestAsia/Caucasus	40.978	39.703	BigY	31.5106	This study
Armenian_YF110544_GRC227269957_L	Armenian	WestAsia/Caucasus	38.45	35.8	BigY	25.1006	This study
Armenian_YF110546_GRC16939784_L	Armenian	WestAsia/Caucasus	40.9209	37.8541	BigY	24.8512	This study
Armenian_YF118650_GRC237814421_L	Armenian	WestAsia/Caucasus	39.0428	38.4884	BigY	19.7681	This study
Armenian_YF119441_GRC11056915_L	Armenian	WestAsia/Caucasus	41.181	41.819	BigY	13.8812	This study
Armenian_YF86225_GRC15479914_L	Armenian	WestAsia/Caucasus	37.8769	36.8253	BigY	60.0063	This study
Ashkenazi_Jew_GS000016309_L	Ashkenazi Jew	WestAsia/Caucasus	31.8	34.9	Complete_Genomics	_	Carmi et al., 2014
Bahraini_YF03615_GRC15508808_L	Bahraini	WestAsia/Caucasus	26.107	50.534	BigY	15.7277	This study
Bahraini_YF04383_GRC12098250_L	Bahraini	WestAsia/Caucasus	26.107	50.534	BigY	30.8088	This study
Bahraini_YF15350_GRC171744950_L	Bahraini	WestAsia/Caucasus	26.107	50.534	BigY	23.7474	This study
Balochi_2_HGDP00058_LP6005441C01_L	Balochi, Pakistan	SouthAsia	30.5	66.5	Illumina_WGS	11.3427	Mallick et al., 2016
Balochi_HGDP00054_L	Balochi, Pakistan	SouthAsia	30.5	66.5	Illumina_WGS	9.60668	Bergström et al., 2020
Balochi_HGDP00068_L	Balochi, Pakistan	SouthAsia	30.5	66.5	Illumina_WGS	11.1647	Bergström et al., 2020
Balochi_HGDP00078_L	Balochi, Pakistan	SouthAsia	30.5	66.5	Illumina_WGS	9.19903	Bergström et al., 2020
Balochi_HGDP00082_L	Balochi, Pakistan	SouthAsia	30.5	66.5	Illumina_WGS	11.2467	Bergström et al., 2020
Balti_YPGB066_L	Balti	SouthAsia	35.86	74.5	Illumina_WGS	11.0391	Yang et al., 2021
Bengali_BEB_HG03821_ERR3243067_L	BengaliInBangladesh_BEB	SouthAsia	23.8	90.5	Illumina_WGS	9.47372	The 1000 Genomes Project Consortium., 2015
Bengali_BEB_HG03920_ERR3243075_L	BengaliInBangladesh_BEB	SouthAsia	23.8	90.5	Illumina_WGS	8.71844	The 1000 Genomes Project Consortium., 2015
Brahui_HGDP00003_L	Brahui, Pakistan	SouthAsia	30.5	66.5	Illumina_WGS	10.0884	Bergström et al., 2020
Brahui_HGDP00013_L	Brahui, Pakistan	SouthAsia	30.5	66.5	Illumina_WGS	8.94254	Bergström et al., 2020
Burusho_HGDP00382_L	Burusho, Pakistan	SouthAsia	36.5	74	Illumina_WGS	9.21392	Bergström et al., 2020
Burusho_HGDP00417_L	Burusho, Pakistan	SouthAsia	36.5	74	Illumina_WGS	11.8299	Bergström et al., 2020
Burusho_HGDP00445_L	Burusho, Pakistan	SouthAsia	36.5	74	Illumina_WGS	5.66411	Bergström et al., 2020
Chechen_YF065801_GRC193774915_L	Chechen	WestAsia/Caucasus	43.316	45.691	BigY	26.6036	This study
Chechen_YF073265_GRC194104421_L	Chechen	WestAsia/Caucasus	43.401	45.438	BigY	19.6096	This study
Chechen_YF086215_GRC215939020_L	Chechen	WestAsia/Caucasus	43.227	46.587	BigY	26.0843	This study
Druze_GS000016135_L	Druze	WestAsia/Caucasus	32.803	35.179	Complete_Genomics	_	Karmin et al., 2015
Druze_HGDP00562_L	Druze	WestAsia/Caucasus	32	35	Illumina_WGS	9.04415	Bergström et al., 2020
Druze_HGDP00580_L	Druze	WestAsia/Caucasus	32	35	Illumina_WGS	9.80835	Bergström et al., 2020
Druze_HGDP00598_L	Druze	WestAsia/Caucasus	32	35	Illumina_WGS	11.1688	Bergström et al., 2020
Druze_HGDP00602_L	Druze	WestAsia/Caucasus	32	35	Illumina_WGS	9.81014	Bergström et al., 2020
Druze_HGDP00604_L	Druze	WestAsia/Caucasus	32	35	Illumina_WGS	9.72576	Bergström et al., 2020
Emirati_UAE_YF06606_GRC14448593_L	UAE	WestAsia/Caucasus	24.4	54.5	BigY	23.1851	This study
Emirati_UAE_YF10610_GRC14329979_L	UAE	WestAsia/Caucasus	24.4	54.5	BigY	22.3824	This study
Emirati_UAE_YF64091_GRC13280150_L	UAE	WestAsia/Caucasus	24.4	54.5	BigY	42.0621	This study
Greek_EGAR00001333834_L	Greek	Europe	39.3	21.9	Illumina_WGS	9.78222	Haber et al., 2016; Gilly et al., 2018
Gujarati_GIH_NA20861_ERR3240009_L	GujaratiIndianInHoustonTX_GIH	SouthAsia	23.13	72.13	Illumina_WGS	9.16297	The 1000 Genomes Project Consortium., 2015
Gujarati_GIH_NA20867_ERR3240104_L	GujaratiIndianInHoustonTX_GIH	SouthAsia	23.13	72.13	Illumina_WGS	9.39935	The 1000 Genomes Project Consortium., 2015
Gujarati_GIH_NA21109_ERR3240064_L	GujaratiIndianInHoustonTX_GIH	SouthAsia	23.13	72.13	Illumina_WGS	8.77573	The 1000 Genomes Project Consortium., 2015
Gujarati_GIH_NA21128_ERR3240079_L	GujaratiIndianInHoustonTX_GIH	SouthAsia	23.13	72.13	Illumina_WGS	11.3397	The 1000 Genomes Project Consortium., 2015
Gujarati_GIH_NA21135_ERR3240082_L	GujaratiIndianInHoustonTX_GIH	SouthAsia	23.13	72.13	Illumina_WGS	9.03976	The 1000 Genomes Project Consortium., 2015
Indian_Singapore_SSI006_SS6003405_L	South Indian, Singapore	SouthAsia	1.34	103.85	Illumina_WGS	5.64319	Wong et al., 2014
Indian_Singapore_SSI012_SS6003411_L	South Indian, Singapore	SouthAsia	1.34	103.85	Illumina_WGS	6.19571	Wong et al., 2014
Indian_Singapore_SSI014_SS6003413_L	South Indian, Singapore	SouthAsia	1.34	103.85	Illumina_WGS	6.51848	Wong et al., 2014
Indian_Singapore_SSI036_SS6003435_L	South Indian, Singapore	SouthAsia	1.34	103.85	Illumina_WGS	6.55912	Wong et al., 2014
Iraqi_IRQ02_ERR2868220_L	Iraqi	WestAsia/Caucasus	33.3	44.4	Illumina_WGS	9.10321	Serra-Vidal et al., 2019
Irula_2_I3_LP6005519D05_L	Irula, India	SouthAsia	13.5	80	Illumina_WGS	14.3818	Mallick et al., 2016
Jew_GRC14376819_L	Jew	WestAsia/Caucasus	31.8	34.9	BigY	18.9375	This study
Jew_GRC14376820_L	Jew	WestAsia/Caucasus	31.8	34.9	BigY	20.376	This study
Jew_GRC14376821_L	Jew	WestAsia/Caucasus	31.8	34.9	BigY	15.0886	This study
Jew_GRC14376822_L	Jew	WestAsia/Caucasus	31.8	34.9	BigY	17.4225	This study
Jew_GRC14376823_L	Jew	WestAsia/Caucasus	31.8	34.9	BigY	26.2319	This study
Jew_GRC14376824_L	Jew	WestAsia/Caucasus	31.8	34.9	BigY	24.3437	This study
Jew_GRC14376825_L	Jew	WestAsia/Caucasus	31.8	34.9	BigY	19.9636	This study
Jew_GRC14376826_L	Jew	WestAsia/Caucasus	31.8	34.9	BigY	18.1499	This study
Jew_GRC14376827_L	Jew	WestAsia/Caucasus	31.8	34.9	BigY	20.6843	This study
Jew_GRC14376828_L	Jew	WestAsia/Caucasus	31.8	34.9	BigY	19.8866	This study
Kalash_HGDP00277_L	Kalash, Pakistan	SouthAsia	36	71.5	Illumina_WGS	9.05409	Bergström et al., 2020
Kalash_HGDP00279_L	Kalash, Pakistan	SouthAsia	36	71.5	Illumina_WGS	9.26338	Bergström et al., 2020
Kalash_HGDP00281_L	Kalash, Pakistan	SouthAsia	36	71.5	Illumina_WGS	10.0986	Bergström et al., 2020
Kalash_HGDP00311_L	Kalash, Pakistan	SouthAsia	36	71.5	Illumina_WGS	11.142	Bergström et al., 2020
Kapu_2_K4_LP6005519B04_L	Kapu, AndhraPradesh, India	SouthAsia	17.7	83.3	Illumina_WGS	14.1739	Mallick et al., 2016
Kashmiri_YPAJK056_L	Kashmiri	SouthAsia	33.7	74.9	Illumina_WGS	10.1391	Yang et al., 2021
Kurdish_Turkey_YF77384_GRC204419399_L	Kurdish, Turkey	WestAsia/Caucasus	37.49	40.682	BigY	18.7034	This study
Kuwaiti_KWP1_SRR1274979_L	Kuwaiti	WestAsia/Caucasus	29.44	47.51	Illumina_WGS	10.097	Alsmadi et al., 2014
Kuwaiti_YF07875_GRC16876316_L	Kuwaiti	WestAsia/Caucasus	29.44	47.51	BigY	22.4914	This study
Kuwaiti_YF09165_GRC16967065_L	Kuwaiti	WestAsia/Caucasus	29.44	47.51	BigY	18.1018	This study
Kuwaiti_YF65696_GRC193371557_L	Kuwaiti	WestAsia/Caucasus	29.44	47.51	BigY	37.5172	This study
Kuwaiti_YF76429_GRC193919909_L	Kuwaiti	WestAsia/Caucasus	29.44	47.51	BigY	20.7644	This study
Kuwaiti_YF78464_GRC13249094_L	Kuwaiti	WestAsia/Caucasus	29.44	47.51	BigY	17.2576	This study
Kuwaiti_YF96527_GRC216255532_L	Kuwaiti	WestAsia/Caucasus	29.44	47.51	BigY	26.6231	This study
Makrani_HGDP00131_L	Makrani, Pakistan	SouthAsia	26	64	Illumina_WGS	10.7432	Bergström et al., 2020
Makrani_HGDP00134_L	Makrani, Pakistan	SouthAsia	26	64	Illumina_WGS	9.42045	Bergström et al., 2020
Makrani_HGDP00139_L	Makrani, Pakistan	SouthAsia	26	64	Illumina_WGS	9.74207	Bergström et al., 2020
Makrani_HGDP00149_L	Makrani, Pakistan	SouthAsia	26	64	Illumina_WGS	9.79303	Bergström et al., 2020
Pathan_HGDP00248_L	Pathan, Pakistan	SouthAsia	33.5	70.5	Illumina_WGS	9.50195	Bergström et al., 2020
Pathan_HGDP00258_L	Pathan, Pakistan	SouthAsia	33.5	70.5	Illumina_WGS	9.00804	Bergström et al., 2020
Pathan_Pakistan_SRR926184_PK1_L	Pathan, Pakistan	SouthAsia	34	71.5	Illumina_WGS	10.6028	Ilyas et al., 2015
Poland_633_28990_20_L	Poland	Europe	52	20	Illumina_WGS	10.6814	Kaja et al., 2022
Punjabi_PJL_HG02654_ERR3242403_L	PunjabiInLahorePakistan_PJL	SouthAsia	31.49	74.35	Illumina_WGS	9.1044	The 1000 Genomes Project Consortium., 2015
Punjabi_PJL_HG02792_ERR3243025_L	PunjabiInLahorePakistan_PJL	SouthAsia	31.49	74.35	Illumina_WGS	8.97542	The 1000 Genomes Project Consortium., 2015
Qatari_IranianSouthAsian_SRR2098261_L	Qatari, Q2, IranianSouthAsian	WestAsia/Caucasus	25.24	51.16	Illumina_WGS	12.1598	Rodriguez-Flores et al., 2016
Qatari_Unknown_SRR2098209_L	Qatari, Q0, Unknown	WestAsia/Caucasus	25.24	51.16	Illumina_WGS	13.2586	Rodriguez-Flores et al., 2016
Qatari_YF05522_GRC15645571_L	Qatari	WestAsia/Caucasus	25.286	51.456	BigY	20.0673	This study
Qatari_YF07668_GRC13219097_L	Qatari	WestAsia/Caucasus	25.286	51.456	BigY	17.7931	This study
Qatari_YF94049_GRC216220587_L	Qatari	WestAsia/Caucasus	30.1	40.1	BigY	28.598	This study
Russia_Unknown_S1217_L	Russian Federation	Europe	_	_	BigY	21.213	This study
Russia_Presumably_Chechen_S1301_L	Russian Federation*	Europe	43.32	45.72	BigY	17.4654	This study
Russia_Presumably_Chechen_S1304_L	Russian Federation*	Europe	43.32	45.72	BigY	15.2501	This study
Russia_Presumably_Chechen_S1470_L	Russian Federation*	Europe	43.32	45.72	BigY	17.0698	This study
Russia_Presumably_Chechen_S1583_L	Russian Federation*	Europe	43.32	45.72	BigY	17.8242	This study
Russia_Presumably_Chechen_S1854_L	Russian Federation*	Europe	43.32	45.72	BigY	23.6106	This study
Russia_Presumably_Chechen_S1947_L	Russian Federation*	Europe	43.32	45.72	BigY	32.139	This study
Russia_Unknown_S578_L	Russian Federation	Europe	_	_	BigY	22.8875	This study
Russia_Presumably_Chechen_S645_L	Russian Federation*	Europe	43.32	45.72	BigY	12.1008	This study
Russia_Presumably_Chechen_S725_L	Russian Federation*	Europe	43.32	45.72	BigY	13.5577	This study
Saudi_Arabian_B_SAUDI7_APPG7555955_L	Saudi Arabian	WestAsia/Caucasus	24.7	46.7	Illumina_WGS	9.00643	Almarri et al., 2021
Saudi_Arabian_YF04342_GRC14403307_L	Saudi Arabian	WestAsia/Caucasus	24.75	46.78	BigY	30.3153	This study
Saudi_Arabian_YF05063_GRC12111868_L	Saudi Arabian	WestAsia/Caucasus	24.75	46.78	BigY	18.4583	This study
Saudi_Arabian_YF07113_GRC16713606_L	Saudi Arabian	WestAsia/Caucasus	24.46	39.62	BigY	18.5014	This study
Saudi_Arabian_YF101151_GRC216467279_L	Saudi Arabian	WestAsia/Caucasus	21.4	39.9	BigY	23.9335	This study
Saudi_Arabian_YF102821_GRC182960254_L	Saudi Arabian	WestAsia/Caucasus	26.12	43.32	BigY	26.5748	This study
Saudi_Arabian_YF14938_GRC16876313_L	Saudi Arabian	WestAsia/Caucasus	21.4	39.9	BigY	15.5152	This study
Saudi_Arabian_YF15270_GRC182582843_L	Saudi Arabian	WestAsia/Caucasus	25.46	48.62	BigY	21.1496	This study
Saudi_Arabian_YF15319_GRC182300912_L	Saudi Arabian	WestAsia/Caucasus	21.4	39.9	BigY	20.7166	This study
Saudi_Arabian_YF68143_GRC194107511_L	Saudi Arabian	WestAsia/Caucasus	24.75	46.78	BigY	21.9878	This study
Saudi_Arabian_YF71586_GRC194094635_L	Saudi Arabian	WestAsia/Caucasus	25.46	48.62	BigY	16.4415	This study
Saudi_Arabian_YF78745_GRC204959305_L	Saudi Arabian	WestAsia/Caucasus	24.46	39.62	BigY	16.7292	This study
Saudi_Arabian_YF79665_GRC171463301_L	Saudi Arabian	WestAsia/Caucasus	28.41	36.554	BigY	18.1423	This study
Saudi_Arabian_YF81504_GRC205326555_L	Saudi Arabian	WestAsia/Caucasus	24.75	46.78	BigY	21.4649	This study
Saudi_Arabian_YF90043_GRC204913925_L	Saudi Arabian	WestAsia/Caucasus	26.12	43.32	BigY	23.4691	This study
Saudi_Arabian_YF90046_GRC204913911_L	Saudi Arabian	WestAsia/Caucasus	26.12	43.32	BigY	21.7085	This study
Sindhi_HGDP00177_L	Sindhi	SouthAsia	25.5	69	Illumina_WGS	9.46368	Bergström et al., 2020
SriLankanTamil_STU_HG03672_ERR3242871_L	SriLankanTamil_STU	SouthAsia	7.83	80.67	Illumina_WGS	13.3474	The 1000 Genomes Project Consortium., 2015
SriLankanTamil_STU_HG03686_ERR3242875_L	SriLankanTamil_STU	SouthAsia	7.83	80.67	Illumina_WGS	9.87638	The 1000 Genomes Project Consortium., 2015
SriLankanTamil_STU_HG03695_ERR3242881_L	SriLankanTamil_STU	SouthAsia	7.83	80.67	Illumina_WGS	9.45818	The 1000 Genomes Project Consortium., 2015
SriLankanTamil_STU_HG03746_ERR3242681_L	SriLankanTamil_STU	SouthAsia	7.83	80.67	Illumina_WGS	9.09225	The 1000 Genomes Project Consortium., 2015
SriLankanTamil_STU_HG03753_ERR3242892_L	SriLankanTamil_STU	SouthAsia	7.83	80.67	Illumina_WGS	8.90827	The 1000 Genomes Project Consortium., 2015
SriLankanTamil_STU_HG03885_ERR3242672_L	SriLankanTamil_STU	SouthAsia	7.83	80.67	Illumina_WGS	9.26054	The 1000 Genomes Project Consortium., 2015
SriLankanTamil_STU_HG03900_ERR3242696_L	SriLankanTamil_STU	SouthAsia	7.83	80.67	Illumina_WGS	8.92103	The 1000 Genomes Project Consortium., 2015
SriLankanTamil_STU_HG03953_ERR3242904_L	SriLankanTamil_STU	SouthAsia	7.83	80.67	Illumina_WGS	8.08941	The 1000 Genomes Project Consortium., 2015
SriLankanTamil_STU_HG03990_ERR3243101_L	SriLankanTamil_STU	SouthAsia	7.83	80.67	Illumina_WGS	10.1837	The 1000 Genomes Project Consortium., 2015
SriLankanTamil_STU_HG04100_ERR3243094_L	SriLankanTamil_STU	SouthAsia	7.83	80.67	Illumina_WGS	11.6966	The 1000 Genomes Project Consortium., 2015
Tajik_1_tdj409_shugnan_LP6005519C03_L	Tajik	CentralAsia	37.6	71.5	Illumina_WGS	14.2497	Mallick et al., 2016
Tajik_2_tdj430_shugnan_LP6005519D03_L	Tajik	CentralAsia	37.6	71.5	Illumina_WGS	12.7804	Mallick et al., 2016
Tajik_YPTPT097_L	Tajik	CentralAsia	38.24	72.75	Illumina_WGS	8.26792	Yang et al., 2021
Tatar_GS000013705_L	Tatar	Europe	54.6	53.8	Complete_Genomics	_	Karmin et al., 2015
Telugu_ITU_HG03786_ERR3242714_L	IndianTeluguInTheUK_ITU	SouthAsia	17.6	79.3	Illumina_WGS	9.6191	The 1000 Genomes Project Consortium., 2015
Telugu_ITU_HG03788_ERR3242717_L	IndianTeluguInTheUK_ITU	SouthAsia	17.6	79.3	Illumina_WGS	9.46185	The 1000 Genomes Project Consortium., 2015
Telugu_ITU_HG03790_ERR3242918_L	IndianTeluguInTheUK_ITU	SouthAsia	17.6	79.3	Illumina_WGS	9.31799	The 1000 Genomes Project Consortium., 2015
Telugu_ITU_HG03875_ERR3243145_L	IndianTeluguInTheUK_ITU	SouthAsia	17.6	79.3	Illumina_WGS	11.3819	The 1000 Genomes Project Consortium., 2015
Telugu_ITU_HG03971_ERR3242724_L	IndianTeluguInTheUK_ITU	SouthAsia	17.6	79.3	Illumina_WGS	9.15579	The 1000 Genomes Project Consortium., 2015
Telugu_ITU_HG04080_ERR3243125_L	IndianTeluguInTheUK_ITU	SouthAsia	17.6	79.3	Illumina_WGS	10.9866	The 1000 Genomes Project Consortium., 2015
Telugu_ITU_HG04093_ERR3242938_L	IndianTeluguInTheUK_ITU	SouthAsia	17.6	79.3	Illumina_WGS	9.52338	The 1000 Genomes Project Consortium., 2015
Telugu_ITU_HG04094_ERR3243126_L	IndianTeluguInTheUK_ITU	SouthAsia	17.6	79.3	Illumina_WGS	8.87456	The 1000 Genomes Project Consortium., 2015
Turkey_LP6008175_D09_L	Turkey	WestAsia/Caucasus	39	41	Illumina_WGS	10.3521	Kars et al., 2021
Turkey_LP6008175_E06_L	Turkey	WestAsia/Caucasus	39	41	Illumina_WGS	10.6656	Kars et al., 2021
Turkey_LP6008176_B03_L	Turkey	WestAsia/Caucasus	41.4	27.07	Illumina_WGS	11.2871	Kars et al., 2021
Turkey_LP6008176_C11_L	Turkey	WestAsia/Caucasus	39	41	Illumina_WGS	10.2606	Kars et al., 2021
Turkey_LP6008176_D04_L	Turkey	WestAsia/Caucasus	39	41	Illumina_WGS	11.3434	Kars et al., 2021
Turkey_LP6008177_A03_L	Turkey	WestAsia/Caucasus	38.8	28.6	Illumina_WGS	11.5779	Kars et al., 2021
Turkey_LP6008246_A10_L	Turkey	WestAsia/Caucasus	39	41	Illumina_WGS	11.5784	Kars et al., 2021
Turkey_LP6008246_B09_L	Turkey	WestAsia/Caucasus	41	36	Illumina_WGS	11.0577	Kars et al., 2021
Turkey_LP6008246_C09_L	Turkey	WestAsia/Caucasus	41.4	27.07	Illumina_WGS	11.3017	Kars et al., 2021
Turkey_LP6008247_E09_L	Turkey	WestAsia/Caucasus	41	36	Illumina_WGS	11.8768	Kars et al., 2021
Turkey_LP6008311_A06_L	Turkey	WestAsia/Caucasus	39	41	Illumina_WGS	10.8709	Kars et al., 2021
Turkey_LP6008311_B10_L	Turkey	WestAsia/Caucasus	37	34.5	Illumina_WGS	11.0048	Kars et al., 2021
Turkey_LP6008311_B12_L	Turkey	WestAsia/Caucasus	39	41	Illumina_WGS	10.908	Kars et al., 2021
Turkey_LP6008311_D08_L	Turkey	WestAsia/Caucasus	39	38	Illumina_WGS	10.0195	Kars et al., 2021
Turkey_LP6008311_H02_L	Turkey	WestAsia/Caucasus	41	36	Illumina_WGS	11.2362	Kars et al., 2021
Turkey_LP6008313_B02_L	Turkey	WestAsia/Caucasus	39	38	Illumina_WGS	10.3518	Kars et al., 2021
Turkey_LP6008313_D11_L	Turkey	WestAsia/Caucasus	41	36	Illumina_WGS	10.9797	Kars et al., 2021
Turkey_LP6008313_F04_L	Turkey	WestAsia/Caucasus	39	34	Illumina_WGS	11.2329	Kars et al., 2021
Turkey_LP6008313_H10_L	Turkey	WestAsia/Caucasus	39	41	Illumina_WGS	10.8919	Kars et al., 2021
Turkey_LP6008314_F06_L	Turkey	WestAsia/Caucasus	41	36	Illumina_WGS	10.8883	Kars et al., 2021
Turkey_LP6008314_H06_L	Turkey	WestAsia/Caucasus	39	38	Illumina_WGS	10.2345	Kars et al., 2021
Turkey_LP6008400_A08_L	Turkey	WestAsia/Caucasus	39	41	Illumina_WGS	10.1311	Kars et al., 2021
Turkey_LP6008400_G01_L	Turkey	WestAsia/Caucasus	37	34.5	Illumina_WGS	14.0108	Kars et al., 2021
Uygur_HGDP01298_L	Uygur	EastAsia	44	81	Illumina_WGS	9.10434	Bergström et al., 2020
Yemen_UAE_YF63048_GRC182999995_L	Yemen/UAE	WestAsia/Caucasus	15.373	44.198	BigY	22.4718	This study
References
S1. Almarri, M.A. et al. (2021) ‘The genomic history of the Middle East’, Cell, 184(18), pp. 4612-4625.e14. Available at: https://doi.org/10.1016/j.cell.2021.07.013.
S2. Alsmadi, O. et al. (2014) ‘Genome at juncture of early human migration: a systematic analysis of two whole genomes and thirteen exomes from Kuwaiti population subgroup of inferred Saudi Arabian tribe ancestry’, PLOS ONE, 9(6), p. e99069. Available at: https://doi.org/10.1371/journal.pone.0099069.
S3. Bergström, A. et al. (2020) ‘Insights into human genetic variation and population history from 929 diverse genomes’, Science, 367(6484). Available at: https://doi.org/10.1126/science.aay5012.
S4. Carmi, S. et al. (2014) ‘Sequencing an Ashkenazi reference panel supports population-targeted personal genomics and illuminates Jewish and European origins’, Nature Communications, 5, p. 4835. Available at: https://doi.org/10.1038/ncomms5835.
S5. Gilly, A. et al. (2018) ‘Cohort-wide deep whole genome sequencing and the allelic architecture of complex traits’, Nature Communications, 9(1), p. 4674. Available at: https://doi.org/10.1038/s41467-018-07070-8.
S6. Haber, M. et al. (2016) ‘Chad genetic diversity reveals an African history marked by multiple Holocene Eurasian migrations’, The American Journal of Human Genetics, 99(6), pp. 1316–1324. Available at: https://doi.org/10.1016/j.ajhg.2016.10.012.
S7. Ilyas, M. et al. (2015) ‘Whole genome sequencing of an ethnic Pathan (Pakhtun) from the north-west of Pakistan’, BMC Genomics, 16(1), p. 172. Available at: https://doi.org/10.1186/s12864-015-1290-1.
S8. Kaja, E. et al. (2022) ‘The Thousand Polish Genomes—A Database of Polish Variant Allele Frequencies’, International Journal of Molecular Sciences, 23(9), p. 4532. Available at: https://doi.org/10.3390/ijms23094532.
S9. Karmin, M. et al. (2015) ‘A recent bottleneck of Y chromosome diversity coincides with a global change in culture’, Genome Research, 25(4), pp. 459–466. Available at: https://doi.org/10.1101/gr.186684.114.
S10. Kars, M.E. et al. (2021) ‘The genetic structure of the Turkish population reveals high levels of variation and admixture’, Proceedings of the National Academy of Sciences, 118(36), p. e2026076118. Available at: https://doi.org/10.1073/pnas.2026076118.
S11. Mallick, S. et al. (2016) ‘The Simons Genome Diversity Project: 300 genomes from 142 diverse populations’, Nature, 538(7624), pp. 201–206. Available at: https://doi.org/10.1038/nature18964.
S12. Rodriguez-Flores, J.L. et al. (2016) ‘Indigenous Arabs are descendants of the earliest split from ancient Eurasian populations’, Genome Research [Preprint]. Available at: https://doi.org/10.1101/gr.191478.115.
S13. Serra-Vidal, G. et al. (2019) ‘Heterogeneity in Palaeolithic population continuity and Neolithic expansion in North Africa’, Current Biology, p. S0960982219312412. Available at: https://doi.org/10.1016/j.cub.2019.09.050.
S14. The 1000 Genomes Project Consortium (2015) ‘A global reference for human genetic variation’, Nature, 526(7571), pp. 68–74.
S15. Wong, L.-P. et al. (2014) ‘Insights into the genetic structure and diversity of 38 South Asian Indians from deep whole-genome sequencing’, PLOS Genetics, 10(5), p. e1004377. Available at: https://doi.org/10.1371/journal.pgen.1004377.
S16. Yang, X.-Y. et al. (2021) ‘Tracing the genetic legacy of the Tibetan Empire in the Balti’, Molecular Biology and Evolution, 38(4), pp. 1529–1536. Available at: https://doi.org/10.1093/molbev/msaa313.
