# Supplementary material for: Human Y chromosome haplogroup L1-M22 traces Neolithic expansion in West Asia and supports the Elamite and Dravidian connection
Source: iScience. 2024 May 17;27(6):110016. doi: 10.1016/j.isci.2024.110016 (PMC11177204; doi:10.1016/j.isci.2024.110016)
Supplement: Table S3. Recovered Y chromosome regions, related to STAR Methods — In the first and second columns are the 1-based numbers of the Y chromosome regions’ start and end positions according to GRCh37/hg19. [file mmc6.xlsx]

## Sheet: Table S3
Table S3. Recovered Y chromosome regions, related to STAR Methods In the first and second columns are the 1-based numbers of the Y chromosome regions' start and end positions according to GRCh37/hg19.
Start	End
2655000	2661700
2661900	2663700
2663720	2669990
2680434	2686200
2686470	2697537
2701381	2759909
2760001	2763620
2763655	2768706
2773549	2783737
2784585	2785841
2787226	2788415
2792414	2858087
2858600	2865722
2866757	2866900
2867200	2888530
2888657	2888658
2888850	2895145
2899961	2915201
2916160	2918122
2919166	2919187
2919628	2919713
2919920	2919946
2921151	2921184
2922409	2922424
2925593	2925607
2971745	2971762
2973568	2973715
2974441	2975347
2976457	2976478
2977147	2977249
2977633	2977738
2979259	2979331
2980582	2980609
2980948	2980956
3011950	3011960
3012709	3012793
3013451	3013456
3013804	3013820
3073346	3073354
3074021	3074815
3076042	3076111
3076402	3076420
3076960	3076963
3077779	3077780
3078597	3078627
3078735	3079594
3079711	3079882
3080503	3080521
3082285	3082302
3082687	3082704
3084519	3084541
3086274	3086276
3086764	3086767
3087088	3087183
3088570	3088771
3089782	3089808
3090729	3090762
3149109	3149131
3149602	3149620
3150693	3150694
3151651	3151675
3152266	3152283
3152604	3152686
3152835	3152902
3158831	3164021
3164319	3164323
3164746	3164777
3165015	3165016
3165121	3165139
3165550	3165577
3166540	3166573
3166687	3166840
3167213	3167216
3167227	3167232
3167356	3167360
3167641	3167759
3168283	3168310
3168388	3168712
3170443	3170464
3171736	3171747
3171906	3171922
3172208	3172219
3172742	3172750
3172754	3172759
3173713	3173740
3174101	3174258
3174378	3174382
3175750	3175765
3176008	3176035
3176158	3176185
3176895	3176899
3176940	3176968
3177055	3177087
3177177	3177198
3177957	3177977
3205213	3205252
3205354	3205384
3205858	3205894
3206635	3206813
3206960	3206971
3216107	3216121
3218114	3218147
3218649	3218663
3219150	3219169
3220576	3220617
3222130	3222155
3223813	3223841
3224015	3224086
3224596	3224606
3226234	3226243
3226690	3226745
3227879	3227880
3227887	3227892
3229158	3229179
3229326	3229351
3229540	3229579
3230706	3230739
3231690	3231697
3231791	3231814
3233209	3233242
3235126	3235147
3237055	3237084
3238040	3238119
3238690	3238711
3238816	3238870
3242839	3242855
3243952	3244078
3244237	3244530
3246354	3246391
3247828	3247866
3250888	3251626
3275737	3275821
3276101	3276139
3276332	3276413
3277072	3277193
3277332	3277390
3277699	3277708
3279600	3279716
3281141	3281184
3343430	3343615
3344753	3344768
3346050	3346066
3347687	3347837
3349249	3349287
3350530	3350533
3350830	3350845
3351044	3351066
3352524	3352525
3354394	3354421
3356095	3356119
3358426	3358530
3359425	3359455
3360136	3360154
3360826	3360850
3360961	3361101
3361446	3361497
3362530	3362596
3364283	3364324
3364612	3364696
3364825	3364839
3366007	3366037
3388935	3388960
3389335	3389340
3389701	3389900
3390989	3391085
3391601	3391676
3391876	3391958
3406366	3406620
3406711	3406833
3406854	3407111
3407528	3407625
3407868	3407973
3436717	3436744
3544841	3544908
3545098	3545128
3545240	3545252
3545405	3545416
3545718	3545720
3591792	3591865
3592384	3592402
3592597	3592702
3592906	3592913
3593869	3593929
3621679	3622507
3704929	3704946
3705655	3705676
3706471	3706516
3706702	3706760
3707421	3707435
3708599	3708600
3711035	3711061
3712233	3712264
3712435	3712545
3713205	3713291
3713349	3713459
3713801	3713936
3714171	3714352
3720470	3720580
3851301	3851383
3851641	3851654
3851824	3851849
3989089	3989162
3990080	3990081
3990403	3990423
3991969	3991973
3992125	3992131
3992807	3992831
3993431	3993529
3994455	3994456
3995248	3995262
3996469	3996472
3996743	3996856
3997024	3997028
3998707	3998734
3999034	3999094
4000411	4000426
4000627	4000684
4001662	4001686
4070351	4070539
4070756	4070953
4072017	4072048
4075087	4075171
4075501	4075525
4075849	4076007
4076103	4076314
4076485	4076593
4112812	4114460
4114567	4114579
4229698	4230155
4230220	4230355
4232290	4232341
4234729	4234746
4236072	4236218
4269057	4269110
4269790	4269793
4270555	4270572
4270951	4271084
4271245	4271368
4292122	4292170
4292276	4292286
4292403	4292601
4292797	4292918
4293191	4293265
4351733	4353694
4356313	4356316
4356320	4356321
4356605	4356607
4356617	4356619
4357855	4357882
4360888	4360910
4361785	4361803
4362823	4362835
4363570	4363572
4365796	4365943
4370463	4370475
4370568	4370627
4371290	4371705
4372042	4372060
4372514	4372582
4373988	4374016
4374127	4374134
4374706	4374721
4375072	4375195
4375405	4375471
4375853	4375930
4378188	4378248
4378788	4378804
4381153	4381154
4382467	4382468
4383980	4384105
4387852	4387882
4388482	4388486
4553981	4554391
4556084	4556098
4556894	4556918
4556957	4556965
4559623	4559650
4560286	4560305
4560832	4560899
4561210	4561228
4561542	4561620
4563700	4563706
4564789	4564801
4566652	4566677
4567016	4567038
4567153	4567399
4569229	4569257
4570169	4570198
4570703	4570731
4570830	4570849
4571068	4571082
4571262	4571277
4571836	4571851
4572050	4572058
4578400	4578421
4580327	4580338
4580476	4582330
4740558	4740622
4769698	4769808
4769925	4769989
4771060	4771064
4771685	4771687
4772108	4772109
4773283	4773298
4773475	4773518
4775992	4776059
4872611	4872667
4872790	4872955
4873078	4873342
4873447	4873564
4874590	4874680
4874821	4874824
4875937	4875981
4877440	4877467
4879591	4879687
4880692	4880734
4881601	4881610
4883313	4883334
4883602	4883632
4885212	4885292
4885437	4885441
4885639	4885666
4887320	4887336
4887508	4887676
4888060	4888117
4888744	4889237
4890490	4890511
4927048	4927056
4927377	4927378
4928365	4928446
4928922	4929085
4929350	4929354
4930102	4930123
4957325	4957333
4957528	4957531
4957537	4957546
4959685	4959739
4959877	4960055
4960184	4960390
4961995	4962023
4963855	4963872
4964467	4964509
4965178	4965218
4965545	4965571
4965856	4965867
4969401	4969421
5059913	5059945
5186438	5186501
5264183	5264263
5264509	5264542
5264755	5265031
5265142	5265274
5266022	5266225
5266801	5266966
5267066	5267164
5267270	5267342
5268747	5268815
5269324	5269342
5269906	5269923
5273217	5273236
5274213	5274226
5274343	5274365
5274496	5274531
5274760	5274765
5317395	5317402
5317489	5317509
5318716	5318725
5679492	5679505
5680900	5680933
5681239	5681260
5681905	5681927
5682776	5682837
5683002	5683113
5683731	5683834
5684316	5684428
5685013	5685031
5685733	5685817
5685943	5685991
5687296	5687314
5687875	5687896
5688076	5688135
5691100	5691196
5691439	5691491
5872260	5872295
5872793	5872796
5873710	5873795
6000148	6000157
6000279	6000307
6000638	6000639
6063560	6063909
6093457	6093470
6097970	6098106
6099394	6099407
6100426	6100430
6100453	6100456
6101530	6101554
6130282	6130306
6131152	6131167
6134428	6134461
6134845	6134953
6135046	6135242
6135337	6135364
6137396	6137425
6137797	6137800
6138100	6138115
6140416	6140428
6142755	6142771
6145753	6145783
6146440	6146454
6149141	6149167
6149969	6150049
6153358	6153375
6155106	6155137
6160891	6160905
6164125	6164155
6200335	6200350
6229880	6242000
6243000	6312274
6347863	6347895
6350728	6350752
6350890	6351637
6352986	6353014
6355900	6355927
6356357	6356392
6356728	6356911
6357031	6357124
6358138	6358139
6360472	6360493
6362420	6362662
6363304	6363499
6363820	6363880
6363994	6364281
6364431	6364702
6364795	6364972
6365080	6365099
6365382	6365413
6375717	6375995
6382042	6382105
6383914	6383941
6384130	6384294
6384483	6384490
6385210	6385240
6386232	6386257
6386611	6386790
6387157	6387186
6388504	6388531
6389708	6389711
6390273	6390298
6390388	6390487
6393379	6393388
6393597	6393798
6394573	6394594
6397693	6397721
6397949	6397969
6398080	6398110
6398597	6398662
6399939	6399964
6400510	6400831
6401263	6401407
6401575	6401693
6425047	6429957
6473842	6473854
6474025	6474121
6475042	6475099
6476206	6476227
6478174	6478209
6478533	6478614
6478734	6478822
6512432	6513959
6592540	6593181
6593290	6593320
6593413	6593653
6593802	6595840
6619420	6622453
6626808	6635600
6635640	6637687
6642558	6644610
6648287	6654022
6654034	6663281
6663929	6664918
6666261	6674000
6674300	6682524
6692655	6694388
6694403	6701360
6701400	6709116
6713649	6720950
6727536	6730999
6731065	6748772
6751398	6752081
6752609	6753000
6753258	6753259
6753400	6772837
6772894	6773748
6773954	6790583
6790972	6820001
6820580	6826833
6826931	6828683
6831356	6832366
6833189	6845200
6845700	6859065
6860810	6881489
6882490	6901844
6903453	6917075
6917776	6927203
6929591	6929630
6932170	6932171
6932840	6934598
6934813	6947015
6947025	6975942
6977114	6981272
6981364	6984193
6984530	6998062
7008049	7014000
7014200	7016689
7016827	7016860
7016956	7020121
7020213	7020627
7028570	7029160
7029647	7039605
7045248	7059047
7063800	7080726
7083048	7084475
7085638	7090728
7090955	7092421
7093391	7096450
7096545	7097533
7098109	7102396
7102487	7114239
7122853	7122862
7123495	7127597
7127747	7131393
7131398	7131927
7132508	7138911
7139558	7140000
7140955	7141909
7142866	7143019
7144000	7144750
7144850	7148650
7150192	7155443
7157061	7159116
7159196	7164330
7164457	7165448
7167145	7174627
7175799	7184864
7185044	7200048
7201588	7210322
7211212	7217744
7218178	7223148
7224076	7231438
7231449	7234129
7234144	7238982
7239600	7240895
7241854	7254569
7254702	7255973
7257332	7259950
7260100	7263860
7264861	7269375
7269611	7275116
7277547	7287777
7288208	7296342
7301692	7307493
7307497	7309872
7310564	7318489
7320475	7331215
7331233	7338035
7338504	7342299
7347479	7359742
7360819	7368887
7374195	7374926
7374937	7376280
7395940	7414012
7414290	7422443
7423723	7436207
7436489	7438279
7438865	7438866
7461767	7461770
7462018	7462030
7464181	7464187
7472442	7472599
7474240	7474262
7489175	7489189
7489942	7489960
7496588	7496605
7496752	7496774
7497502	7497520
7500763	7500778
7502327	7502374
7506937	7507012
7507204	7513534
7513753	7518161
7518266	7534405
7534646	7573232
7578967	7621226
7622006	7631880
7633035	7643535
7643574	7645206
7645426	7646929
7646951	7664482
7664500	7709550
7713147	7717684
7717792	7723528
7723892	7730470
7730516	7739390
7740830	7753184
7754299	7757072
7759161	7774204
7774788	7811500
7811550	7812500
7812600	7860290
7862169	7864130
7864316	7866648
7867942	7874930
7874970	7885875
7886075	7894587
7896887	7897815
7898046	7917021
7918310	7923822
7925238	7956050
7956200	7964565
7970125	7984876
7985522	8002541
8007144	8007149
8007999	8017500
8017650	8043405
8044196	8056731
8057242	8061892
8067449	8072522
8073287	8077643
8078324	8085462
8085668	8090410
8090480	8090903
8092127	8094582
8095658	8110935
8112411	8136202
8137990	8166851
8167687	8173764
8178814	8235608
8237236	8250950
8250960	8260880
8261630	8277004
8279881	8293444
8293876	8295447
8296954	8321846
8326196	8333521
8333630	8343893
8345908	8369616
8371815	8399070
8399198	8408517
8409130	8467000
8467300	8477790
8477820	8481035
8481211	8584800
8584835	8619420
8619430	8648053
8648177	8668378
8669452	8671425
8671587	8673211
8673226	8673827
8673996	8678112
8678908	8692245
8694042	8697701
8697969	8712130
8712852	8735151
8736539	8739281
8740918	8750990
8751006	8767000
8767500	8786800
8786802	8790740
8790800	8797290
8797400	8801399
8801407	8806957
8807140	8811342
8816893	8824697
8826882	8827340
8827400	8849773
8852153	8855739
8856162	8911350
8965329	8965978
8966158	8966622
8966856	8966886
8967250	8967251
8968609	8968636
8969251	8969284
8969698	8970181
8970271	8970457
8970709	8970736
8970844	8970904
8971083	8971084
8971133	8971222
8971378	8971427
8971705	8971801
8972941	8972965
8973439	8973563
8974438	8974440
8974944	8974946
8975285	8975382
8975577	8975642
8975792	8975919
8976135	8981700
8982100	8982968
8982973	8983646
8986008	8988114
8988613	9030122
9030177	9032141
9034588	9040196
9040211	9076387
9081949	9094342
9094834	9117033
9117184	9131165
9131386	9146900
9147200	9156586
9156793	9157313
9157371	9159123
9159824	9162820
9162970	9162990
9163115	9163237
9163713	9164131
9164227	9165315
9165412	9165460
9165564	9165634
9165733	9166796
9166921	9166945
9167047	9168146
9168254	9170950
9384310	9384488
9384655	9384800
9385600	9386002
9386144	9386323
9386434	9386453
9386569	9386683
9386845	9398500
9399500	9408858
9414586	9428000
9428011	9428169
9429655	9429679
9429793	9429936
9430078	9430204
9430394	9430448
9434175	9439817
9439867	9466312
9466858	9466882
9467119	9467120
9468160	9468165
9468169	9468208
9468695	9468725
9468836	9468856
9469084	9469111
9472207	9472231
9472852	9472861
9473038	9473072
9473171	9473196
9474771	9474793
9476345	9476442
9476532	9476557
9477120	9477122
9478298	9478326
9479644	9479673
9480040	9480217
9480571	9480595
9481278	9481279
9481588	9481618
9482338	9482345
9482533	9482701
9482890	9482917
9484727	9485680
9491719	9491852
9491972	9492102
9492370	9492393
9492436	9492445
9497228	9497245
9499775	9499835
9501529	9501554
9501736	9501790
9501880	9502056
9502218	9502249
9502531	9502558
9502666	9502842
9502935	9503206
9503356	9503643
9504143	9504338
9504982	9505225
9507152	9507174
9508005	9508006
9510528	9510625
9510745	9510932
9511268	9511303
9511733	9511759
9514645	9514672
9516021	9516770
9516908	9516929
9518255	9518258
9519772	9519834
9519940	9520093
9520255	9520295
9520813	9520858
9520978	9521134
9521337	9521364
9521469	9521623
9521719	9522593
9522691	9523402
9523493	9523666
9523996	9524080
9524116	9524137
9524224	9524368
9524720	9524740
9533864	9533883
9537921	9537932
9577041	9577048
9614941	9614962
9637294	9637315
9640262	9645005
9645094	9645800
9645900	9648400
9648500	9650299
9654328	9654364
9668906	9668929
9674774	9674785
9675271	9675349
9675781	9675818
9716256	9716268
9725258	9725287
9727018	9727036
9730345	9730403
9730830	9730837
9731194	9731221
9733906	9733925
9734582	9734608
9735613	9735632
9737602	9737620
9739947	9739960
9741352	9741353
9742267	9742284
9742584	9742588
9742599	9742600
9742960	9742987
9751135	9751163
9756271	9756304
9756583	9756610
9756892	9756925
9757192	9764155
9764344	9768232
9768346	9768721
9768949	9778740
9779022	9779029
9779167	9779183
9779443	9779452
9780744	9780766
9780952	9780960
9781267	9781287
9781642	9781657
9784054	9784063
9784912	9785441
9785533	9799113
9806715	9813870
9814310	9824577
9825248	9832000
9832750	9840400
9840750	9843100
9843300	9850400
9850900	9852977
9852982	9855720
9855740	9887641
9889382	9899482
9899701	9899720
9900124	9908443
9908485	9908542
9908746	9908813
9909354	9909363
9909609	9909671
9925849	9925906
9926118	9926221
9926557	9928734
9937033	9937039
9937114	9937261
9937585	9937606
9937724	9937726
9938194	9938253
9971574	9971587
9971699	9971719
9971821	9971957
9973178	9973183
9973789	9973822
9974800	9974968
9975067	9975127
9977329	9977353
9978682	9978688
9980555	9980557
9980782	9980840
9980848	9980899
9985381	9985400
9985725	9985729
9986760	9986761
9990964	9990985
9994050	9994062
9995595	9995616
10004950	10004952
10005367	10005385
10006590	10006615
10006729	10006756
10007130	10007304
10008106	10008111
10008382	10008384
10008421	10008500
10009102	10009104
10009141	10009158
10009805	10009810
10010389	10010410
10010449	10010455
10010815	10010827
10010947	10010954
10013476	10013560
10013590	10013669
10013844	10013907
10015021	10015024
10032917	10033080
10033086	10033095
10033128	10033166
10033171	10033231
10033660	10033711
10034134	10034318
10034417	10034818
10035265	10035283
10037019	10037054
10037500	10037561
10040140	10040482
10041268	10041291
10045304	10045517
10045611	10045612
10045658	10046154
10046371	10046388
10055868	10055971
10056055	10056320
10057601	10057714
10057855	10057860
10058527	10058564
10059034	10059037
10059390	10059421
10059595	10059604
10059870	10059874
10059916	10060099
10060329	10060410
10091614	10091674
10095302	10095316
13108677	13108786
13137456	13137469
13137658	13137686
13138281	13138282
13138286	13138297
13138321	13138354
13138477	13138498
13138571	13138587
13138686	13138722
13138885	13138983
13139018	13139019
13139046	13139128
13139187	13139199
13139452	13139466
13139695	13139712
13139739	13139788
13140076	13140113
13140280	13140315
13140601	13140617
13140683	13140695
13140780	13140859
13140933	13140936
13140957	13140973
13141487	13141595
13201932	13201945
13202042	13202710
13208850	13209380
13209460	13211164
13211255	13211490
13211970	13213266
13213636	13213951
13215574	13216577
13216673	13216739
13216761	13217072
13218092	13218463
13218941	13220903
13220972	13221143
13221227	13221805
13223587	13225612
13225663	13226225
13226334	13226933
13228126	13229601
13229698	13230868
13230966	13231834
13231937	13233344
13233548	13233550
13234291	13234405
13234646	13234647
13234752	13234779
13236296	13237097
13237262	13237263
13237419	13237439
13237796	13237934
13238288	13239281
13239530	13239532
13241041	13241149
13244356	13244369
13278603	13278705
13278785	13278819
13278855	13278856
13280182	13280270
13280280	13280323
13281263	13281296
13281313	13281318
13281766	13281799
13287534	13287604
13287715	13287718
13288403	13288444
13288723	13288733
13289242	13289277
13289641	13289646
13289659	13289721
13290028	13290111
13290115	13290129
13290463	13290508
13325847	13325851
13326550	13326562
13326766	13326791
13327285	13327309
13329856	13329857
13360216	13360234
13360315	13360381
13360630	13360661
13360756	13360786
13361047	13361089
13361282	13361301
13479785	13479787
13481750	13481757
13486126	13486127
13486887	13486929
13487188	13487191
13490374	13490455
13490706	13490952
13491087	13491211
13491399	13491400
13491601	13491656
13493387	13493520
13493622	13493864
13494050	13494151
13494493	13494511
13505362	13505483
13505582	13505925
13506068	13506120
13507387	13507559
13507865	13507937
13509277	13509622
13509934	13509990
13510234	13510526
13510637	13510657
13510661	13510668
13510966	13511010
13511055	13511144
13511240	13511614
13511742	13511806
13511986	13512181
13512295	13512606
13555644	13555665
13555797	13555927
13555954	13555978
13556416	13556535
13557649	13557652
13557833	13558195
13558372	13558575
13566992	13567087
13567195	13567215
13567335	13567575
13567686	13568095
13568347	13568666
13574939	13574995
13575178	13575217
13575378	13575529
13575670	13576176
13576254	13576354
13577860	13577917
13578046	13578253
13578337	13578418
13578517	13578670
13582288	13582289
13582486	13582516
13582690	13583155
13583353	13583490
13612985	13613053
13613273	13613704
13613823	13614084
13614196	13614558
13614661	13614736
13616062	13616164
13616356	13616391
13616942	13616944
13617181	13617580
13617808	13617906
13619043	13619068
13619183	13619223
13619452	13619488
13619490	13619746
13619930	13619973
13620272	13620280
13620447	13620739
13620856	13621185
13621204	13621205
13621347	13621810
13623660	13623931
13624027	13624048
13624333	13624411
13624594	13624603
13625254	13625581
13625683	13626046
13630944	13631100
13660901	13660912
13660951	13661002
13661025	13661102
13661234	13661260
13661353	13661372
13661377	13661383
13661791	13661816
13661820	13661848
13661873	13661938
13661954	13661971
13662120	13662453
13662503	13662515
13662551	13662618
13662623	13662628
13662961	13663008
13663074	13663118
13663219	13663250
13663305	13663342
13663411	13663446
13663575	13663612
13663667	13663803
13663912	13663916
13663936	13664079
13664132	13664241
13664302	13664311
13664965	13665114
13665126	13665342
13665377	13665420
13665518	13665574
13665634	13665704
13665743	13665845
13665937	13665976
13666016	13666053
13666158	13666179
13666372	13666464
13666538	13666578
13666670	13666675
13666707	13666726
13666767	13666770
13666821	13666852
13666950	13667092
13667279	13667296
13667489	13667593
13667641	13667645
13667689	13667726
13667820	13667971
13668120	13668151
13668221	13668255
13668273	13668363
13668399	13668509
13668515	13668530
13668637	13668687
13668713	13668772
13668820	13668918
13668949	13669038
13669121	13669170
13669232	13669282
13669430	13669431
13669437	13669443
13669877	13669971
13670043	13670163
13670259	13670311
13670340	13670600
13670800	13670914
13670977	13671052
13671078	13671131
13671511	13671570
13671584	13671631
13671736	13671737
13671807	13671812
13671855	13671913
13671972	13672000
13672270	13672395
13672436	13672447
13672621	13672658
13672694	13672712
13672759	13673089
13673177	13673188
13673215	13673272
13673277	13673285
13673331	13673458
13673512	13673612
13673677	13673690
13673699	13673708
13673728	13673802
13673822	13673895
13673941	13673958
13674016	13674149
13674374	13674451
13674486	13674609
13674868	13674984
13677383	13677429
13677527	13677581
13677683	13677725
13677934	13677937
13678168	13678210
13678388	13678437
13678698	13678813
13678939	13679019
13679044	13679091
13679162	13679199
13679319	13679340
13679832	13679859
13680035	13680080
13680111	13680138
13680231	13680368
13680445	13680559
13680624	13680700
13681126	13681144
13681225	13681264
13681301	13681420
13681459	13681581
13681598	13681723
13681736	13681758
13681768	13681769
13681847	13681983
13682061	13682151
13682198	13682373
13682454	13682478
13682510	13682609
13682662	13682854
13683081	13683089
13683328	13683395
13683531	13683747
13683796	13684082
13684102	13684104
13684108	13684172
13684211	13684299
13684628	13684772
13684921	13685340
13685483	13685683
13685780	13686044
13686098	13686130
13686203	13686279
13686365	13686553
13686706	13686714
13686753	13686844
13687009	13687045
13687087	13687094
13687231	13687237
13687369	13687377
13716887	13716895
13717447	13717471
13718791	13718833
13720323	13720414
13732163	13732177
13798873	13798904
13799344	13799375
13799581	13799852
13799950	13799987
13800044	13800231
13800374	13800430
13800781	13800790
13800919	13800942
13800982	13800989
13801734	13801770
13801835	13801854
13801942	13801991
13802039	13802072
13802113	13802205
13802339	13802343
13802445	13802680
13803635	13803642
13803788	13803833
13805487	13805512
13805546	13805599
13805915	13805920
13805926	13805930
13805934	13805942
13805949	13805981
13806042	13806133
13806733	13806855
13806889	13807158
13807199	13807208
13807283	13807286
13807436	13807631
13807715	13807749
13807795	13807822
13808089	13808093
13808164	13808178
13808291	13808311
13808845	13808846
13813738	13813785
13814239	13814256
13814289	13814307
13814326	13814397
13814455	13814472
13814715	13814781
13814874	13814889
13815061	13815079
13815122	13815123
13815147	13815182
13815306	13815355
13815751	13815804
13815823	13815828
13815860	13815865
13815945	13816055
13816109	13816132
13816137	13816138
13816179	13816308
13816332	13816518
13816544	13816605
13816733	13816734
13816851	13816857
13821945	13822006
13822124	13822141
13822732	13822739
13822797	13822836
13822846	13822850
13822905	13822939
13822998	13823000
13824002	13824072
13824113	13824119
13824665	13824671
13824705	13824707
13824719	13824730
13825313	13825348
13825854	13825908
13826963	13827014
13827276	13827353
13827358	13827415
13827556	13827700
13828238	13828240
13828254	13828357
13828416	13828427
13828432	13828443
13828452	13828535
13828804	13828828
13829155	13829156
13829214	13829220
13829262	13829338
13829593	13829623
13829692	13830006
13830326	13830327
13830344	13830445
13830490	13830595
13830636	13830643
13830749	13830754
13831142	13831149
13831168	13831234
13831317	13831394
13831428	13831668
13831849	13831863
13831985	13832034
13832077	13832101
13832134	13832157
13832165	13832205
13832217	13832229
13832315	13832325
13832351	13832490
13832601	13832736
13832886	13832985
13833127	13833145
13833919	13833991
13834109	13834405
13834639	13834650
13834801	13834843
13834930	13835029
13835079	13835197
13835349	13835359
13835367	13835385
13835500	13835797
13836109	13836148
13836293	13836300
13836443	13836523
13836799	13836824
13836970	13837017
13837068	13837085
13837115	13837281
13837312	13837333
13837747	13837761
13839475	13839489
13839703	13839711
13840075	13840431
13840448	13840456
13840563	13840606
13840731	13840810
13840899	13840911
13840949	13841065
13841298	13841329
13841548	13841559
13841568	13841578
13841625	13841647
13841663	13841741
13841793	13841841
13841930	13841988
13842066	13842082
13843592	13843617
13843649	13843665
13843835	13843855
13843895	13843898
13844126	13844144
13844154	13844185
13844863	13844866
13844917	13845028
13845035	13845157
13845810	13845869
13845907	13845968
13845991	13845992
13846020	13846037
13846160	13846216
13846780	13846860
13847060	13847078
13847110	13847114
13847274	13847290
13847607	13847684
13847768	13847818
13848314	13848371
13848435	13848509
13848565	13848658
13848688	13848867
13849000	13849015
13849076	13849110
13849542	13849577
13849664	13849672
13849796	13849967
13850002	13850025
13850054	13850073
13850150	13850179
13850353	13850362
13850656	13850665
13852546	13852553
13852587	13852608
13852825	13852933
13853015	13853066
13853170	13853216
13853500	13853501
13854083	13854084
13854758	13854768
13865640	13865740
13870104	13870146
13870168	13870315
13870429	13870438
13870763	13870774
13883600	13883702
13883776	13883833
13883962	13884025
13884367	13884652
13884761	13885390
13887620	13889160
13890813	13891786
13893707	13894234
13895867	13897206
13898760	13900589
13902264	13902905
13975720	13976796
13987231	13993659
13995680	13998139
14000442	14011699
14017626	14019514
14020001	14022080
14022143	14029214
14029393	14031890
14035056	14036073
14036169	14047792
14047799	14051771
14051822	14056396
14059389	14066974
14067312	14068965
14069045	14073955
14076193	14076749
14077184	14079832
14080122	14086061
14089324	14099150
14099700	14100002
14100015	14107459
14107469	14108935
14114981	14118333
14123651	14128697
14136164	14142238
14142294	14143424
14143956	14146410
14146420	14147869
14147874	14153524
14157894	14160775
14168205	14173900
14174000	14178290
14180580	14182369
14183001	14191474
14191867	14203328
14204963	14208848
14208900	14212527
14213011	14222090
14222130	14229970
14230179	14233479
14233564	14239767
14240405	14246806
14247505	14250486
14251757	14255945
14261511	14268054
14269934	14270673
14271196	14273556
14273954	14277300
14277400	14283493
14283933	14289799
14293646	14294200
14294300	14299915
14300514	14301977
14308155	14311824
14312225	14338250
14338300	14341720
14342010	14355398
14356363	14381212
14387352	14390796
14391414	14398255
14398419	14420309
14421532	14423855
14425384	14427203
14428172	14431123
14431378	14434483
14435827	14435906
14437189	14437210
14437338	14440321
14442166	14445082
14445202	14445685
14445790	14456264
14458426	14472913
14473402	14475500
14475515	14476030
14476150	14480550
14480720	14481500
14481550	14483377
14483690	14485546
14485822	14490804
14491432	14497370
14497384	14501225
14501987	14505540
14505997	14508084
14508377	14524547
14526352	14530956
14532299	14546642
14546750	14550734
14550767	14557592
14557980	14563030
14563431	14564052
14570779	14575172
14575728	14582256
14582352	14585323
14585357	14605768
14607891	14609709
14609824	14610657
14610885	14611758
14613720	14614697
14618105	14620435
14622171	14622986
14623619	14624253
14625573	14630682
14634652	14648900
14649543	14660422
14660987	14667787
14691474	14693910
14695908	14701000
14701200	14703789
14704688	14711937
14712159	14715009
14720339	14724570
14726627	14736100
14742219	14755603
14759501	14787759
14787889	14794004
14798384	14820690
14820725	14835326
14835333	14908426
14909534	14911955
14912053	14960473
14960623	14960998
14961114	14961453
14961870	14961881
14965165	14985059
14986755	14990068
14990971	14991300
14991350	15049816
15049874	15081014
15084319	15097930
15103569	15110125
15110135	15115277
15115508	15116490
15122245	15137863
15138097	15140914
15143376	15147186
15150563	15154370
15154420	15169261
15171453	15178405
15180092	15185039
15189452	15212757
15214605	15214609
15214714	15214831
15215125	15215188
15215620	15216133
15216245	15216313
15216695	15218791
15218995	15221121
15221735	15224977
15226249	15226250
15226316	15226327
15232230	15232246
15232351	15232384
15234211	15242619
15242730	15242731
15244528	15244591
15244741	15244785
15245173	15245398
15246551	15246584
15247138	15247181
15247389	15247498
15247859	15247918
15248094	15248136
15248250	15252807
15252841	15275199
15275201	15276409
15276584	15278765
15278827	15281813
15287998	15290269
15302504	15320653
15320667	15337800
15337950	15343920
15343925	15367010
15370918	15376313
15380822	15392341
15392558	15394394
15397718	15398570
15400866	15422968
15423204	15429619
15429928	15431771
15432034	15442396
15445424	15469510
15469550	15474125
15474135	15491866
15491946	15495182
15495319	15529875
15529920	15533524
15533663	15553260
15553290	15558478
15558500	15595620
15599760	15605630
15605711	15608086
15608103	15626637
15631788	15636050
15641703	15643169
15643259	15643694
15647322	15654982
15655269	15658134
15658176	15659039
15659051	15671155
15671261	15671301
15671783	15671863
15672217	15672275
15673292	15673321
15673552	15673585
15674106	15674110
15674545	15674639
15677283	15682767
15682859	15683065
15684682	15687864
15688382	15698618
15698884	15728788
15729143	15730715
15731013	15732771
15732843	15734207
15734301	15735365
15735654	15742129
15742158	15745663
15745982	15748154
15748251	15758973
15764062	15769275
15769432	15773736
15776102	15788827
15789146	15792695
15797744	15799117
15799196	15803673
15808935	15810961
15810965	15815234
15815307	15834459
15839220	15842560
15842961	15852765
15858279	15882692
15894427	15903300
15903350	15918564
15921194	15931855
15932260	15936794
15937255	15940077
15940264	15958069
15963837	15973900
15974000	15985730
15986316	15987775
15987826	15999835
16005513	16008398
16010831	16011000
16013055	16013089
16013959	16013995
16015240	16015267
16015444	16015651
16015758	16021108
16028439	16029425
16030742	16033438
16035445	16038886
16039155	16045672
16046403	16048245
16048539	16050912
16050974	16052793
16052876	16053862
16056926	16062151
16070084	16070164
16070273	16074767
16074814	16075031
16075127	16075207
16075307	16077544
16077583	16079303
16079387	16079395
16079599	16079731
16079848	16079927
16080207	16080412
16080602	16080614
16084317	16089854
16089906	16090609
16090708	16092907
16092997	16093587
16093696	16094650
16094758	16095786
16170200	16171535
16172192	16172195
16172328	16180459
16181194	16186408
16186559	16191200
16191300	16205736
16210674	16214088
16214979	16240703
16240897	16242980
16243100	16244913
16246060	16266360
16267246	16271967
16276033	16277818
16279093	16283735
16283780	16305814
16305838	16318402
16323947	16336182
16336756	16344473
16345185	16351750
16352756	16355535
16357119	16378090
16378160	16379905
16383713	16394398
16399677	16421136
16423017	16425044
16429121	16430851
16430958	16441970
16441974	16463100
16463130	16465510
16471540	16475265
16475333	16489872
16490844	16494358
16494399	16498649
16503323	16516011
16516146	16540069
16540690	16544580
16544634	16598737
16598891	16617202
16625747	16635984
16636408	16652683
16654135	16657252
16659045	16663133
16664565	16673177
16676000	16677209
16679326	16682631
16688244	16700233
16702843	16704915
16706777	16707861
16710360	16719693
16729074	16738219
16739006	16749737
16749743	16757715
16757720	16768500
16768510	16784371
16786033	16786058
16786060	16795980
16795995	16809477
16809513	16814280
16815079	16818678
16818752	16826641
16826741	16834660
16834742	16847595
16847802	16850770
16850810	16880700
16880750	16881937
16886748	16896495
16896567	16912463
16912551	16926201
16926308	16929982
16933077	16941522
16941540	16944697
16945126	16961630
16961645	16971485
16979695	16993448
17001033	17023788
17026739	17038846
17039033	17052883
17053288	17058611
17063751	17064989
17071191	17081287
17081291	17083240
17085580	17087046
17088130	17093755
17093760	17096451
17098719	17102100
17102200	17122844
17126080	17143970
17144055	17147470
17147480	17154240
17155740	17158539
17159009	17159871
17165470	17176013
17176748	17181901
17182214	17192866
17193316	17196706
17196775	17218307
17222421	17226094
17230718	17244341
17246084	17246867
17249836	17257327
17262788	17265000
17270335	17275002
17275008	17276215
17277041	17306382
17306449	17307837
17307970	17317683
17318213	17319943
17321299	17323324
17324152	17337663
17338516	17355522
17355661	17372181
17375130	17375947
17379142	17381438
17382285	17385418
17385459	17386050
17386070	17415050
17415060	17428401
17433776	17450088
17455335	17466831
17466967	17482601
17486020	17492196
17492282	17498884
17505430	17511796
17512410	17518669
17523789	17527353
17527441	17534744
17535469	17538036
17544009	17544825
17545752	17547826
17548622	17567365
17567520	17595995
17596010	17616932
17622757	17625251
17629713	17634732
17636068	17638439
17643815	17645492
17646827	17648329
17648345	17662170
17662192	17669500
17669510	17682963
17684424	17697249
17702448	17712850
17713050	17722589
17728407	17728412
17728414	17730506
17735275	17739882
17740979	17746500
17746600	17756732
17756929	17775441
17778385	17783041
17788970	17794248
17794254	17795630
17798904	17812874
17813204	17823384
17831227	17834447
17840015	17848835
17850134	17854906
17859419	17885828
17886508	17898690
17903107	17926550
17926663	17930927
17932892	17953655
17955968	17963669
17967897	17973000
17988643	17988655
17995447	17997397
17997505	17997535
17998015	17998120
17998438	17998456
17998564	17998806
17999320	17999425
18002245	18002250
18002546	18002549
18003076	18003202
18003339	18006700
18006868	18007200
18007581	18007582
18007616	18008113
18014905	18014920
18016813	18040529
18042862	18053631
18060385	18066900
18067000	18079405
18079920	18086061
18086802	18088304
18089612	18096255
18096556	18101074
18101367	18119656
18121896	18130937
18135580	18138634
18143140	18149589
18149595	18151778
18153351	18155997
18159827	18161250
18161400	18183184
18190732	18191519
18191746	18210908
18212309	18218838
18218874	18222990
18223010	18226291
18232091	18249942
18249952	18250920
18250930	18263596
18263704	18270250
18270296	18270325
18270460	18271447
18275023	18275046
18283750	18283771
18304207	18304228
18307115	18307141
18333655	18333676
18343615	18343684
18354264	18354323
18366162	18366178
18374440	18374461
18381415	18388178
18388298	18392985
18393052	18401203
18401238	18402320
18403410	18407768
18411324	18412002
18412033	18423877
18423907	18427668
18434622	18434644
18442917	18442918
18454768	18454818
18465412	18465484
18472836	18472855
18475426	18475453
18525338	18525358
18534061	18534087
18537663	18537749
18537763	18539053
18539177	18539343
18539455	18540211
18540431	18540515
18540653	18540682
18540816	18540864
18544102	18544258
18544452	18544580
18544693	18544711
18544878	18547005
18547101	18549351
18549362	18565333
18566122	18579080
18579172	18579550
18579604	18621998
18628156	18651209
18653134	18687681
18688241	18710335
18710448	18733936
18736456	18738824
18738828	18749850
18750053	18753062
18753446	18754950
18755029	18767008
18767303	18778450
18778750	18789762
18792322	18794975
18801281	18817875
18819147	18844657
18848207	18855953
18856307	18859738
18864535	18869425
18870083	18872157
18872203	18874492
18879849	18890466
18892281	18908088
[truncated: 672 more rows]
